# Supplementary material for: Identification and Validation of HOTAIRM1 as a Novel Biomarker for Oral Squamous Cell Carcinoma
Source: Front Bioeng Biotechnol. 2022 Jan 11;9:798584. doi: 10.3389/fbioe.2021.798584 (PMC8787327; doi:10.3389/fbioe.2021.798584)
Supplement: Supplementary file 1 [file Table2.XLSX]

## Sheet: SDE_lncRNAs
Significantly differentially expressed (SDE) lncRNAs in OSCC
lncRNA symbol	log2(FC)	adj.pvalue			note: HOTAIRM1
SCAT1	4.67803	1.34711e-51
LINC00941	4.42255	2.10737e-48
HOXC-AS2	3.80022	2.17416e-47
AC134312.5	4.3881	1.10895e-46
C5orf34-AS1	3.27414	3.97136e-46
LINC02577	4.90293	7.38555e-46
FOXD2-AS1	2.34451	7.67079e-45
AL358334.2	3.57793	2.10503e-44
ZFPM2-AS1	4.07507	2.43765e-42
AP001528.2	-3.35092	4.98025e-40
AC114956.1	3.40124	7.49323e-40
IL12A-AS1	-3.74728	5.57834e-39
ZNF710-AS1	-2.61224	2.26256e-38
LINC01615	3.64973	4.3304e-37
FOXCUT	-4.32684	5.95717e-36
KLHDC7B-DT	2.77642	8.74968e-36
LINC01614	5.86795	1.08924e-35
AFAP1-AS1	6.37714	1.12075e-35
LINC01929	5.26607	4.61842e-35
SLC8A1-AS1	-4.25281	4.92086e-35
LINC00460	4.61846	5.82232e-35
AC008011.2	4.02421	1.35508e-34
LINC01322	5.79903	2.676e-33
RNF144A-AS1	2.92338	1.64666e-32
LHX1-DT	4.86832	7.07821e-31
AL513123.1	3.71276	7.99813e-31
AC091563.1	-3.36901	7.99813e-31
GSEC	2.18442	2.56828e-30
LASTR	3.3652	3.6004e-30
LINC02454	4.06413	1.25573e-29
TM4SF19-AS1	2.87627	1.32639e-29
IDI2-AS1	-3.1226	1.75732e-29
AC103702.2	5.08483	2.0026e-29
HOXA10-AS	3.99126	8.03038e-29
AL031602.1	3.13728	4.68347e-28
DNAH17-AS1	3.11092	8.62285e-28
TTLL11-IT1	4.2328	2.3972e-27
AC005393.1	-3.53791	3.05044e-27
AP000866.2	-2.10058	3.06024e-27
MYOSLID	3.06725	5.03636e-27
LNCAROD	5.06483	5.03636e-27
AC005532.1	-3.55992	2.01305e-26
AC010226.1	-1.71926	2.13475e-26
LINC02154	4.90869	1.48536e-25
AP001528.1	-2.74765	2.31508e-25
LINC00327	-2.43826	2.73608e-25
AC010343.3	4.69416	6.20438e-25
SALRNA1	-2.9104	6.91267e-25
CEBPB-AS1	-1.87779	6.91267e-25
AC138356.1	-2.2845	8.02712e-25
AC012073.1	1.53872	8.0786e-25
AC116407.1	-2.284	1.04615e-24
HAGLROS	3.15827	1.59047e-24
LINC01633	4.42155	2.2817e-24
DUXAP8	3.28493	3.58647e-24
AC006059.1	-1.78932	3.59229e-24
LINC02551	3.45038	3.59229e-24
LINC01234	6.24426	3.62743e-24
SLC12A5-AS1	3.30805	4.69796e-24
HS1BP3-IT1	3.9918	2.27142e-23
SOX9-AS1	-2.73647	2.27142e-23
HOXA11-AS	4.52515	2.63408e-23
C10orf55	1.7694	6.33051e-23
LINC00944	2.56257	9.86188e-23
AC124242.1	-1.65437	2.54182e-22
ACBD3-AS1	-2.35696	3.37273e-22
AL359715.1	-2.56047	3.46425e-22
AL161431.1	3.3627	5.06059e-22
AC113346.1	4.23609	6.64853e-22
WDFY3-AS2	-1.54225	1.30051e-21
LINC01116	2.41365	2.16388e-21
AC107959.3	2.78457	2.52203e-21
AL138789.1	4.48305	4.96857e-21
MIR133A1HG	-5.40454	4.96857e-21
HOTAIR	3.24767	5.23983e-21
LINC02086	3.90692	8.01243e-21
AC010327.4	4.7328	9.57052e-21
LINC01561	4.63876	1.15562e-20
AC108676.1	3.87306	1.15562e-20
LINC01600	-2.3341	1.20107e-20
MYHAS	-3.86305	1.22588e-20
MIR503HG	2.6211	1.86566e-20
AC022031.2	3.47697	1.8661e-20
AC007611.1	2.07141	1.89196e-20
LINC02568	-3.36472	2.94219e-20
AC015908.3	-2.21841	3.77944e-20
TMEM220-AS1	-1.99454	5.08319e-20
AL365181.3	3.25235	5.08319e-20
LINC01091	-2.45251	5.29942e-20
HMGA2-AS1	2.66943	5.33004e-20
AL691432.2	-1.36165	6.08317e-20
LINC02701	-3.01124	6.95998e-20
LINC01232	1.46319	7.38634e-20
LINC01554	-3.20513	1.05845e-19
LINC01679	1.97794	1.19978e-19
AC005041.3	1.75427	1.21138e-19
AFDN-DT	-1.68934	1.41775e-19
MIR4713HG	2.18675	1.41775e-19
HOXD-AS2	2.52111	1.49421e-19
AC109479.1	3.59394	1.49421e-19
AP003555.1	3.31348	1.84532e-19
AC104825.1	-1.70326	1.97794e-19
FIRRE	2.9607	2.23196e-19
ITGB1-DT	3.61025	2.35812e-19
AC007750.1	3.00473	2.46758e-19
DNMBP-AS1	-2.33333	3.36378e-19
AC012065.2	3.2787	4.0738e-19
LINC00668	4.26574	4.60895e-19
LINC02613	-2.52976	5.44952e-19
AC007879.3	2.7622	6.19342e-19
AC011287.1	2.9103	7.48849e-19
CYB561D2	-1.77997	8.014e-19
LINC02535	3.12364	8.12631e-19
AC104958.2	-1.94179	8.12631e-19
AP000695.2	2.15032	9.99423e-19
ADAMTS9-AS2	-2.26731	1.00382e-18
AL445490.1	3.45109	1.09573e-18
EDRF1-DT	-1.58304	1.38899e-18
PPM1K-DT	-2.37999	1.38899e-18
MANCR	2.86211	1.40198e-18
AC009093.2	2.11461	1.65104e-18
AC069224.1	-2.12199	1.65104e-18
AL359091.4	2.05964	1.76515e-18
AC099850.3	1.81553	1.9302e-18
AC008124.1	-1.01199	2.02113e-18
LINC02450	3.39597	2.49703e-18
LINC01405	-4.04892	2.8908e-18
AC026401.3	1.3077	2.90416e-18
LINC00520	3.0904	3.75079e-18
ACVR2B-AS1	-1.89051	4.21837e-18
LINC01395	-3.05921	4.6398e-18
AL139147.1	4.35333	4.86169e-18
AL024507.2	1.43423	5.19061e-18
AC092164.1	-1.71844	6.09364e-18
LINC00943	2.88095	6.22745e-18
AC011369.2	3.60896	6.22745e-18
AP000695.1	2.27297	7.42512e-18
CBR3-AS1	-1.27118	8.34497e-18
SFTA1P	3.57115	9.66065e-18
AC105460.1	4.8834	1.1337e-17
LINC00174	1.88409	1.35711e-17
AC068888.1	-1.40655	1.40178e-17
ADAMTS9-AS1	-2.79094	1.56111e-17
AC048382.5	-1.90953	1.56111e-17
AC026356.1	1.47319	1.82469e-17
AC012531.1	4.06831	1.95941e-17
CDKN2B-AS1	2.64608	2.00527e-17
INHBA-AS1	2.89476	2.58808e-17
AC018695.6	2.20513	2.75442e-17
AC020891.2	2.29546	3.07739e-17
AC092117.1	-1.64597	3.29154e-17
TMPO-AS1	1.36917	3.5273e-17
LINC01572	1.85464	4.23084e-17
LINC02487	-4.30453	4.69849e-17
LINC02584	3.82679	4.74921e-17
DRAIC	-2.3214	7.55159e-17
AC112721.2	4.06384	7.92644e-17
AC018653.3	1.87302	8.3109e-17
AL109946.1	2.26532	8.49205e-17
AC068700.1	-3.34852	8.98921e-17
LINC00958	1.92567	9.5214e-17
AC009093.1	2.25315	1.06954e-16
AL359715.3	-1.29485	1.06954e-16
LINC02100	2.97118	1.18349e-16
PCOTH	-1.73211	1.31531e-16
AL592424.1	-3.10085	1.50868e-16
HAGLR	2.15213	1.53394e-16
CT62	3.55498	1.9941e-16
AC023906.5	2.34514	2.34348e-16
AL596223.1	4.46721	3.11472e-16
LINC00707	3.07023	4.07736e-16
SMC2-AS1	-2.38849	4.36552e-16
AC110285.6	1.96806	5.23553e-16
PRAL	2.52204	7.85289e-16
RNF139-AS1	1.18069	8.1377e-16
IGF2BP2-AS1	2.99862	8.62323e-16
AC024592.2	-3.00082	9.21875e-16
AC004988.1	3.08947	9.23008e-16
LINC00898	3.45462	9.23008e-16
LINC01426	2.44432	9.61957e-16
LINC00472	-2.36685	1.02468e-15
AC009506.1	-1.10622	1.05553e-15
LINC00663	-1.31905	1.32893e-15
AC004817.3	3.77063	1.7653e-15
LINC00271	-1.50449	1.8265e-15
LINC01356	2.75079	2.15807e-15
AP005230.1	1.97299	2.66447e-15
AF111167.2	-1.55668	2.68195e-15
AL365181.2	3.48474	2.70145e-15
TRIM52-AS1	-1.12753	2.75388e-15
Z97653.1	-2.32523	2.97304e-15
LANCL1-AS1	-2.8646	3.78984e-15
AL035446.1	2.88684	3.91483e-15
AC018521.5	-1.2195	5.14739e-15
CLEC12A-AS1	2.97066	5.1881e-15
AC017076.1	2.91502	6.27444e-15
CHROMR	1.06608	6.48594e-15
U62317.1	1.60397	6.48594e-15
AL354919.2	3.33424	6.59595e-15
AC079949.2	2.42685	6.59595e-15
AL118508.2	-2.3102	6.64031e-15
BBOX1-AS1	1.96553	6.7773e-15
GPRACR	3.20381	6.81169e-15
AP003721.4	-1.58482	7.02355e-15
LUARIS	2.46268	8.32835e-15
HOXC13-AS	2.25792	9.31954e-15
ZNF295-AS1	-1.76424	1.00446e-14
NRIR	2.80638	1.00824e-14
SCAT2	2.33435	1.00824e-14
AL078644.1	1.64192	1.03195e-14
LINC01842	2.67796	1.37374e-14
LINC02614	1.68108	1.47084e-14
AP001347.1	-2.07253	1.49645e-14
AC093520.1	3.31418	1.6276e-14
SLC16A1-AS1	1.08688	1.70732e-14
AC008147.2	1.96396	1.72341e-14
MIR497HG	-1.3068	2.02189e-14
RBPMS-AS1	-2.2843	2.10217e-14
LIFR-AS1	-2.08972	2.82242e-14
AC008083.2	3.03409	3.1021e-14
DLX2-DT	3.20935	3.15098e-14
AC005083.1	-2.11927	3.31969e-14
AP002957.1	3.35284	3.42216e-14
EPB41L4A-DT	-1.69579	3.63869e-14
PLS3-AS1	1.87044	3.64565e-14
MIR2117HG	2.80427	4.3978e-14
AC116407.2	1.59386	4.39973e-14
LINC01634	-2.89074	4.48386e-14
HOXC-AS1	2.41354	4.54522e-14
AC004943.2	1.22688	4.87363e-14
LINC02447	-1.59656	4.99234e-14
CEROX1	-2.22026	5.48637e-14
AL049775.1	2.39013	5.50444e-14
PCAT7	2.35847	5.68509e-14
LINC01357	2.88385	6.23459e-14
FBXO30-DT	-1.26662	6.37473e-14
AL928654.4	1.46688	6.54378e-14
DNAJC27-AS1	-1.23992	6.55522e-14
LINC00519	2.14515	6.83962e-14
AC046143.1	1.35509	7.14174e-14
LINC02709	1.40335	7.34386e-14
AC005225.4	-1.46028	7.42754e-14
ERVE-1	-2.02639	8.03958e-14
AC006942.1	-1.70704	8.03958e-14
LBX2-AS1	1.24596	1.01034e-13
C1RL-AS1	1.33671	1.15892e-13
TBILA	1.59339	1.17285e-13
NKILA	1.94757	1.29148e-13
MIR9-3HG	2.5992	1.36923e-13
AL031722.1	-1.60411	1.36923e-13
CASC9	3.3097	1.69029e-13
LINC02321	2.36631	1.69029e-13
KDM4A-AS1	1.32188	1.79339e-13
AC036108.3	-1.66772	1.91452e-13
RNFT1-DT	-1.34067	1.97158e-13
AC108215.1	-2.29101	2.00851e-13
MUC12-AS1	2.29801	2.1134e-13
Z97653.2	-2.04523	2.3751e-13
AL359771.1	2.63363	2.81635e-13
AC008764.8	1.3662	3.35156e-13
AC100801.1	3.75749	3.68103e-13
FAM87A	1.95275	4.25462e-13
AL645608.1	2.70081	4.26238e-13
AC025171.1	1.0845	4.34342e-13
AL662844.4	-1.44934	4.43013e-13
LINC01978	-2.16281	4.77772e-13
AL121832.3	1.47685	7.00042e-13
AC009226.1	2.03825	7.4467e-13
AC121493.1	-1.50384	7.76812e-13
AC026356.2	1.44424	8.08282e-13
AC091057.1	1.17128	9.22604e-13
AL354813.1	2.45017	9.66366e-13
AC073130.1	3.29113	9.92154e-13
KCNJ2-AS1	-1.60079	1.05109e-12
LINC01132	-1.24952	1.14563e-12
LINC01303	1.76563	1.15762e-12
AC107959.2	2.42489	1.28766e-12
PART1	-2.5815	1.30535e-12
DELEC1	2.6486	1.39942e-12
AC093895.1	2.78471	1.47675e-12
AL117329.1	2.06327	1.68767e-12
SNAP25-AS1	3.40849	1.88354e-12
AC116036.2	-1.82674	2.02759e-12
LINC00957	-1.35174	2.03609e-12
AC009275.1	2.16623	2.07038e-12
AC079610.1	-1.58794	2.07583e-12
AL132712.1	1.36953	2.31015e-12
FLG-AS1	-2.10584	2.47338e-12
AC137932.2	-1.65314	2.67682e-12
LINC01943	1.57449	2.67682e-12
AC023908.3	1.89832	2.72716e-12
ITGA9-AS1	-1.04114	2.7508e-12
AC005256.1	2.97176	2.75493e-12
AC006460.1	2.60898	2.80432e-12
AL359715.4	-1.71833	3.08424e-12
FALEC	-2.34509	3.09484e-12
ZNF582-AS1	-1.67617	3.22484e-12
POT1-AS1	1.91484	3.26934e-12
AL157871.2	2.82218	4.3426e-12
FZD4-DT	-1.5097	4.36014e-12
TMEM92-AS1	1.94298	4.46487e-12
MBNL1-AS1	-1.51102	4.66136e-12
AC156455.1	2.82661	4.99872e-12
AC021028.1	1.82387	5.38268e-12
MIR4435-2HG	1.22421	5.45033e-12
AC105339.2	1.62195	5.57309e-12
AC079949.1	2.21603	7.00446e-12
AC007637.1	-1.89079	7.1835e-12
AF165147.1	2.44837	7.27595e-12
AL161785.1	-2.00554	7.50461e-12
AC243960.3	-1.73819	7.81414e-12
MEF2C-AS1	-2.16342	8.18568e-12
TENM3-AS1	2.06368	8.37034e-12
AL357033.4	-1.58954	8.63269e-12
PWAR5	-2.2903	8.63269e-12
SLCO4A1-AS1	-2.39578	8.75805e-12
KCNMB2-AS1	2.13054	1.12924e-11
AL079303.1	-2.45092	1.17556e-11
DDN-AS1	1.38476	1.21069e-11
AC093159.1	-2.91919	1.21708e-11
AL590666.2	2.34646	1.32344e-11
TSPEAR-AS2	3.19496	1.35975e-11
AC026740.1	1.66393	1.38618e-11
PICART1	1.45257	1.44608e-11
LINC01715	-1.20914	1.63905e-11
AL357153.1	-2.3102	1.64303e-11
P3H2-AS1	2.84907	1.70425e-11
AC117489.1	-2.20238	2.02641e-11
LINC02561	2.98836	2.27677e-11
AC136475.3	1.9354	2.27677e-11
LINC01135	-1.45224	2.43915e-11
U62317.3	1.60505	2.46967e-11
IGFL2-AS1	2.63676	2.54536e-11
LINC01711	2.32355	2.79085e-11
MSC-AS1	1.66116	3.13119e-11
AP000487.1	1.83797	3.1463e-11
STARD4-AS1	1.56612	3.34464e-11
KIAA1671-AS1	-2.21128	3.58443e-11
PRKAG2-AS1	-1.75662	3.58443e-11
AL162311.3	1.43247	3.58443e-11
DLEU2	1.03623	4.09334e-11
AP002807.1	1.44351	4.88833e-11
AC002401.4	2.37887	4.88833e-11
C5orf66-AS1	-2.61749	4.95169e-11
SLC2A1-AS1	1.35658	5.00152e-11
AC055736.1	2.52319	5.76507e-11
AC025419.1	2.25809	6.71054e-11
PEF1-AS1	1.51	7.22165e-11
DLGAP1-AS2	1.38838	7.43312e-11
DIRC1	2.83845	7.49028e-11
KCNQ1OT1	1.13532	7.76819e-11
AP000525.1	2.56661	7.76819e-11
STAM-AS1	1.52816	7.89563e-11
AL513327.1	1.22085	8.15856e-11
LINC01012	1.53377	8.51292e-11
LINC01910	2.50709	9.28987e-11
LINC01410	1.09884	9.73152e-11
AL021807.1	1.7563	9.84862e-11
AL451042.2	-1.20612	1.02191e-10
DDX11-AS1	1.39396	1.03367e-10
LINC01140	-1.56477	1.034e-10
AC023906.2	1.90152	1.05087e-10
LINC02783	2.20904	1.06144e-10
LINC01482	-1.68678	1.06144e-10
AP001790.1	2.92168	1.12109e-10
AL021328.1	-2.74631	1.15171e-10
LNCOG	2.46689	1.18419e-10
AC007114.1	-1.18168	1.19441e-10
AC012313.5	-1.19816	1.23964e-10
AC020931.1	2.13547	1.32756e-10
LINC01117	1.79336	1.36616e-10
BDNF-AS	-1.29466	1.3962e-10
AC008443.4	-1.33775	1.40595e-10
RCCD1-AS1	1.20246	1.47126e-10
MIR29B2CHG	-1.33979	1.5925e-10
AC068338.3	-1.53134	1.63177e-10
AC025569.1	2.55325	1.68318e-10
FGF14-AS2	-1.73599	1.75951e-10
AC090409.1	2.08632	1.84049e-10
DLX6-AS1	1.78952	1.92805e-10
LINC01004	1.10732	2.11036e-10
HCP5	1.30419	2.25288e-10
LINC02043	2.3052	2.32205e-10
AC048341.2	1.71666	2.32205e-10
HOTAIRM1	1.409	2.42906e-10
LINC02870	1.68631	2.45138e-10
AC008669.1	-1.23841	2.529e-10
AC131157.1	2.22196	2.82715e-10
LINC02416	2.1121	2.8327e-10
MIAT	1.79458	2.90278e-10
DSG1-AS1	-2.26365	3.08424e-10
AC106881.1	-2.27643	3.14939e-10
AL391845.2	2.31684	3.30197e-10
AC145676.1	-1.76543	3.55219e-10
DLEU2L	-1.55637	3.63494e-10
SNHG14	-1.65838	3.71739e-10
AL162171.3	-1.11183	3.71739e-10
MIR99AHG	-1.80019	3.76756e-10
LINC02878	1.28864	3.92837e-10
NCK1-DT	1.02215	4.08702e-10
AC010173.1	1.31531	4.13265e-10
AC123595.1	-1.6532	4.29643e-10
AL441992.1	1.06195	5.03544e-10
YEATS2-AS1	1.17661	5.36932e-10
LINC00491	2.35458	5.90224e-10
AL031123.2	1.38477	6.09013e-10
AC025176.1	2.56444	6.09924e-10
AC036176.1	-1.12066	6.16045e-10
DOCK8-AS1	-1.51049	6.41222e-10
AL035661.1	-1.61634	6.55718e-10
AC104031.1	1.81676	6.71191e-10
AC016773.2	1.46827	6.88581e-10
AC091182.2	1.7504	7.13619e-10
ALMS1-IT1	1.29493	7.2883e-10
AL359715.2	-1.76675	7.8649e-10
AC012213.1	2.52127	9.14364e-10
C21orf62-AS1	-1.28909	9.28349e-10
AP001148.1	-1.61605	9.49943e-10
AL355388.1	1.3927	9.73381e-10
AC005831.1	-1.71739	1.00095e-09
AF064858.2	2.50232	1.02299e-09
LINC02544	2.07058	1.02299e-09
Z82243.1	1.33463	1.03019e-09
AC093010.2	-1.2538	1.06208e-09
AL450992.1	1.81433	1.11074e-09
AC010735.2	1.96451	1.16682e-09
AC009690.2	1.04402	1.1888e-09
ATP2C2-AS1	1.40652	1.19422e-09
LINC01882	2.51124	1.20269e-09
AC138028.4	1.24936	1.23447e-09
AC132192.2	1.28652	1.28083e-09
AC007342.7	-1.00228	1.28083e-09
AC105118.1	2.88987	1.2888e-09
SNHG28	-1.81905	1.30415e-09
ELN-AS1	-1.69162	1.32653e-09
AL356512.1	-1.33916	1.3317e-09
C5orf66	-1.2105	1.35249e-09
NNT-AS1	-1.14179	1.36805e-09
AC004231.1	-1.99293	1.38477e-09
Z95331.1	1.18934	1.42917e-09
AC093388.1	1.54791	1.43026e-09
AC004585.1	1.49932	1.46795e-09
AC048344.4	1.63994	1.46795e-09
AC019205.1	1.00098	1.49845e-09
AL031009.1	1.37791	1.52287e-09
AC008406.3	-1.78934	1.52335e-09
LINC02798	-2.12787	1.56559e-09
AL512274.1	-1.7073	1.57354e-09
AC012213.3	1.79822	1.58377e-09
LINC01096	2.26114	1.64562e-09
AC011997.1	1.65854	1.7807e-09
AC127521.1	-1.55457	1.84923e-09
AC083862.1	1.22025	1.88893e-09
AC092903.2	1.74674	1.98714e-09
AC009121.3	2.15228	1.99501e-09
FLJ12825	2.13654	2.0122e-09
AL133230.1	1.72787	2.0343e-09
LINC02328	1.56467	2.08462e-09
AL121839.2	-1.53502	2.10335e-09
LINC01050	2.6169	2.14636e-09
AL109936.3	-1.64322	2.30547e-09
Z98257.1	2.48289	2.47204e-09
AC010501.2	-1.53306	2.47895e-09
AC026202.2	-1.44468	2.53055e-09
AC234775.3	-1.73063	2.75774e-09
AL139351.1	2.44882	2.84078e-09
LNC-LBCS	-1.78907	2.98399e-09
KLF3-AS1	-1.14339	3.01261e-09
AC034213.1	2.56661	3.04483e-09
LINC02777	1.51796	3.08961e-09
LINC00839	1.9464	3.18835e-09
AC009041.3	1.16463	3.36233e-09
AC007681.1	-1.35555	3.36565e-09
AC016877.3	2.16188	3.60257e-09
AP004609.3	-1.13513	3.72951e-09
PDE2A-AS2	1.98441	3.9473e-09
GORAB-AS1	1.50155	4.04789e-09
LINC01694	2.61334	4.19043e-09
AC106795.2	-1.56673	4.8932e-09
AC131009.1	1.27711	4.99039e-09
LINC02861	-1.15815	4.99039e-09
AC092535.5	1.4739	5.03654e-09
AC092119.2	1.58191	5.06383e-09
STEAP3-AS1	1.70174	5.25352e-09
LINC01704	2.31425	5.26486e-09
LINC02256	-1.31559	5.26486e-09
AP000692.1	1.38427	5.38905e-09
EMX2OS	-1.86352	5.38905e-09
AL121899.1	-1.73395	5.56554e-09
AP001046.1	2.42405	5.65966e-09
AC078883.1	1.01914	5.76578e-09
LINC01229	-1.5751	6.43403e-09
AL355607.1	2.33666	6.44132e-09
ZNF667-AS1	-1.58257	6.55189e-09
FP325330.3	2.09085	6.55189e-09
LINC02761	-1.79416	6.68147e-09
FLJ38576	-1.47129	6.72742e-09
DEPDC1-AS1	1.69005	6.95449e-09
B4GALT1-AS1	-1.01149	7.20145e-09
AC016737.1	1.63957	7.60049e-09
LINC02195	1.84571	7.60117e-09
RBM12B-AS1	1.08905	7.95972e-09
AC027682.6	-1.36465	8.29833e-09
AL357033.3	-1.56813	8.37963e-09
LINC00840	-1.85873	8.50363e-09
AC007406.3	1.72747	8.77202e-09
LINC02188	-2.27128	8.98741e-09
LINC01271	1.73553	9.13739e-09
AC023509.3	-1.01552	9.55213e-09
TSPEAR-AS1	2.58598	9.83478e-09
AC022613.1	2.03591	9.83478e-09
AC104667.2	-2.19264	1.0603e-08
AL023806.1	-1.34584	1.07159e-08
SNHG26	1.17982	1.12896e-08
AC092118.2	1.43218	1.1388e-08
LINC02763	2.66946	1.21279e-08
AC069503.1	1.59391	1.23025e-08
LINC01605	1.51405	1.2522e-08
WASHC5-AS1	1.80634	1.25959e-08
AC024884.2	1.77054	1.46725e-08
AC025580.1	-1.87264	1.5172e-08
LINC01775	1.70776	1.82213e-08
CYP4A22-AS1	1.39276	2.21511e-08
AP001610.2	1.95598	2.23719e-08
AC133552.5	-1.23676	2.31344e-08
AC010894.2	2.98611	2.40269e-08
AL450326.1	-1.13266	2.48611e-08
BCAR3-AS1	-1.5575	2.70469e-08
AC011239.2	-1.53168	2.79941e-08
RNF207-AS1	-1.52501	2.85425e-08
AC093788.1	1.35524	2.86276e-08
RABGAP1L-DT	1.27358	2.86952e-08
HOXA-AS3	1.96464	2.89348e-08
GASAL1	1.3962	2.96542e-08
LINC01269	-1.91424	3.0316e-08
AC083973.1	1.25114	3.12691e-08
AC007608.3	-1.49163	3.16258e-08
PLBD1-AS1	-1.46881	3.25589e-08
AL157838.1	1.05432	3.41279e-08
AC108463.2	1.71141	3.44411e-08
AL031123.3	1.28262	3.5489e-08
AC109347.2	-1.04927	3.61381e-08
AC011346.1	-1.14543	3.67937e-08
ZBTB44-DT	-1.05771	3.89806e-08
LINC01060	1.90311	3.99379e-08
AC083809.1	2.23382	4.20211e-08
LEF1-AS1	1.42825	4.31709e-08
AL365203.2	1.17743	4.51189e-08
AL355312.3	-1.87157	4.62542e-08
C20orf197	2.35783	4.66477e-08
LINC01311	1.14239	4.76678e-08
AC093249.2	1.84906	4.81543e-08
LINC02015	2.31327	4.95455e-08
LRRK2-DT	-1.59428	5.00548e-08
LINC00920	-1.02328	5.25525e-08
MAFA-AS1	2.45628	5.43202e-08
AP002907.1	1.24667	5.49835e-08
AC008735.2	1.26098	5.70404e-08
AC145098.2	1.32348	5.92566e-08
AC013731.1	1.53313	6.15236e-08
AC002525.1	-1.71938	6.51072e-08
AC015802.1	1.46508	6.54202e-08
LINC01160	2.25721	6.56745e-08
LINC00310	-1.11942	7.2614e-08
LINC02018	-1.19511	7.36907e-08
ZKSCAN2-DT	1.06232	7.36907e-08
LINC01305	2.64611	7.47999e-08
AL359198.1	-1.17605	7.69872e-08
AC104758.1	1.28261	7.99164e-08
AC016394.1	1.05441	8.11979e-08
GATA2-AS1	1.58952	8.23675e-08
AC017083.1	1.31232	8.26654e-08
AP002784.1	2.09567	8.43918e-08
AC016949.1	1.22414	8.49847e-08
LINC02408	1.7291	8.59408e-08
RUNX3-AS1	1.65466	8.65041e-08
LINC02028	-2.1209	9.49307e-08
SOCAR	1.37202	9.58774e-08
AC130371.2	-1.16305	9.85614e-08
LINC01558	-1.24732	9.91629e-08
AC139100.2	1.37576	9.98153e-08
AP000892.4	-1.3514	1.08135e-07
AC026471.6	1.34277	1.08268e-07
AC023813.3	1.83721	1.15667e-07
AC114489.2	1.54402	1.15995e-07
A2M-AS1	-1.07909	1.17423e-07
AL358334.3	1.90262	1.18339e-07
AC009119.1	-1.29878	1.19424e-07
LINC01343	2.36477	1.22288e-07
CYTOR	1.12932	1.23513e-07
LINC01315	-1.73966	1.24915e-07
LINC01355	1.10811	1.26588e-07
AC011944.1	1.84844	1.27187e-07
AC005062.1	-1.36227	1.30318e-07
AC026369.1	2.10928	1.33614e-07
ZNF790-AS1	-1.56182	1.33614e-07
AC109460.2	1.12664	1.40467e-07
CYP2U1-AS1	-1.32671	1.41369e-07
AC069360.1	-1.62774	1.41783e-07
FAM225B	1.51576	1.52784e-07
AC091152.4	-1.03923	1.55033e-07
ATP6V0E2-AS1	-1.29218	1.79951e-07
SUGT1-DT	1.07287	1.80361e-07
STX17-AS1	-1.10003	1.81776e-07
AL163952.1	2.34895	1.86093e-07
AC131254.1	1.88765	1.97287e-07
TRPM2-AS	2.1081	2.06909e-07
AC131009.3	1.15742	2.09497e-07
BX255925.1	1.09249	2.17405e-07
AC005523.1	-1.17083	2.20889e-07
AC026369.2	1.4335	2.25817e-07
RUNDC3A-AS1	1.4413	2.29112e-07
CCDC144NL-AS1	2.22537	2.34458e-07
LINC00528	1.46537	2.34871e-07
LINC00639	-1.83054	2.34918e-07
AL031600.1	1.42072	2.35656e-07
AP000223.1	-1.36221	2.43194e-07
BAALC-AS1	1.18515	2.62263e-07
AC034199.1	1.72805	2.94725e-07
AC006238.1	-1.35936	2.94725e-07
AC021945.1	1.7816	2.99975e-07
LINC02716	-1.50396	3.02059e-07
LINC00337	1.15761	3.02059e-07
AC132872.3	1.04609	3.10614e-07
KRTAP5-AS1	-1.65359	3.29286e-07
AC055822.1	1.10617	3.36253e-07
TUBA3FP	1.11645	3.46962e-07
AP000866.1	-1.07876	3.47555e-07
AL359962.1	-1.302	3.49453e-07
FLJ31104	-1.07482	3.55438e-07
AL355916.1	1.41555	3.55549e-07
AL135818.2	1.33531	3.55549e-07
AC012513.3	-1.10528	3.55549e-07
AC015921.1	-1.57957	3.76756e-07
AL162171.1	-1.05744	3.80962e-07
AC027117.1	-1.7501	3.8667e-07
AC104024.2	1.58722	3.87313e-07
AL031186.1	1.23771	3.8748e-07
AC008875.1	1.37703	3.92707e-07
EGFR-AS1	1.67092	3.9783e-07
CT70	1.89811	4.15831e-07
AC004847.1	1.60087	4.16585e-07
C9orf163	1.08532	4.19737e-07
AC007220.1	1.86975	4.32133e-07
AC090152.1	1.38178	4.42602e-07
AC007785.1	1.73128	4.44215e-07
AL031670.1	1.18148	4.49672e-07
AC015660.1	1.71848	4.50622e-07
AP000695.3	1.42846	4.68795e-07
AC117394.2	1.36937	4.89684e-07
CASC15	1.11089	4.94571e-07
AP001207.3	-1.44046	5.06226e-07
LINC01805	-1.84505	5.112e-07
LINC02345	1.74035	5.2544e-07
AP000786.1	1.52026	5.40642e-07
AC005537.1	1.14171	6.24683e-07
AL139352.1	1.79173	6.39925e-07
TTC39C-AS1	-1.21299	6.43132e-07
LINC00702	-1.64202	6.47622e-07
AC008443.3	-1.46583	6.72702e-07
AL583785.1	-1.67514	6.86165e-07
AC145124.1	-1.24623	7.04052e-07
AC019117.1	1.91538	7.30764e-07
AL928654.2	1.11236	7.37519e-07
AL662791.1	1.23918	7.49802e-07
AC079465.1	1.06901	8.04856e-07
AC002066.1	1.68975	8.29646e-07
AC015922.3	-1.18013	8.39159e-07
LINC02323	1.4543	8.73981e-07
AC136621.1	1.83719	8.85732e-07
GAS1RR	-1.23388	8.96869e-07
LINC01619	1.08281	8.99135e-07
AC007336.1	1.28169	9.37112e-07
AL645504.1	2.0054	9.44237e-07
LINC00857	1.58241	9.46944e-07
FLJ42969	1.68344	9.66164e-07
AC012313.10	1.76881	9.99041e-07
AC024451.4	1.62315	1.00683e-06
AC080037.2	1.51917	1.01095e-06
CDK6-AS1	1.72252	1.01841e-06
AC107464.2	-1.59694	1.08717e-06
AC107021.2	1.24283	1.13881e-06
AC009948.1	1.19924	1.15302e-06
AC005392.2	-2.06996	1.15423e-06
AC005821.1	1.95728	1.25321e-06
AC011676.1	1.71134	1.27686e-06
AL139246.5	1.21815	1.27686e-06
AC004832.5	1.46394	1.29407e-06
AL391152.1	1.76495	1.29697e-06
LINC02687	1.79536	1.32071e-06
AC092614.1	1.13708	1.33108e-06
TMEM105	1.28857	1.33195e-06
AL513318.2	2.11907	1.33195e-06
AP003559.1	1.43152	1.35988e-06
ABALON	1.03173	1.42109e-06
LINC00622	1.38294	1.46404e-06
AC097639.1	-1.24707	1.53397e-06
MAGI2-AS3	-1.21182	1.59743e-06
AL033384.2	1.30344	1.61503e-06
FAM225A	1.15903	1.62889e-06
PRKG1-AS1	1.75198	1.66211e-06
LINC00323	-1.39853	1.682e-06
AC125494.1	1.2685	1.70696e-06
AL512329.2	-1.47772	1.72061e-06
AL157702.2	1.74277	1.72263e-06
LINC00896	1.72292	1.75287e-06
LINC01748	2.306	1.82831e-06
AC079921.2	1.08196	1.852e-06
AC018647.1	-1.39297	1.87006e-06
LINC01293	1.90023	1.88545e-06
AC108134.4	-1.14439	2.03281e-06
MAST4-AS1	-1.04924	2.07667e-06
AC009950.1	1.06198	2.14625e-06
MIR100HG	-1.08199	2.14625e-06
AC138028.6	1.12494	2.14625e-06
AC018450.1	1.73941	2.22219e-06
EML4-AS1	1.79966	2.22941e-06
LINC00968	-1.41913	2.2397e-06
AC105046.1	-1.5223	2.26786e-06
AC254633.1	-1.26866	2.28238e-06
AL513320.1	1.36474	2.48825e-06
AC124276.1	1.87319	2.5949e-06
LINC02298	1.02976	2.59597e-06
AC103740.2	1.94009	2.65598e-06
AC005481.1	1.90238	2.71044e-06
AJ239328.1	1.9678	2.71044e-06
FKBP14-AS1	1.04116	2.76158e-06
LINC02560	-1.59666	2.82518e-06
CT69	1.58604	2.88739e-06
AC022211.3	1.00712	2.88739e-06
AC007497.1	1.48108	2.89497e-06
AC105235.1	1.66504	2.89497e-06
AL031717.1	1.3616	2.89538e-06
MYO16-AS1	1.69759	2.91513e-06
AC017100.1	-1.14903	3.05315e-06
AC009902.2	1.15351	3.16565e-06
AL357033.1	-1.50113	3.21221e-06
AC006277.1	1.04685	3.52448e-06
AL355472.3	1.83286	3.57453e-06
AC078795.1	1.11946	3.63503e-06
AL136018.1	1.63766	3.67688e-06
AC015922.2	-1.44863	3.83875e-06
AP001267.3	-1.10537	3.94196e-06
DIRC3	1.56803	3.94644e-06
AC079336.2	1.15667	4.02138e-06
AL513218.1	1.36838	4.12343e-06
AL929236.1	1.46901	4.16145e-06
AC012020.1	1.28629	4.24046e-06
ZNF793-AS1	-1.35574	4.2468e-06
LINC02453	-1.05923	4.27435e-06
AC004264.2	-1.28077	4.58589e-06
AC129510.1	1.04749	4.5864e-06
ADD3-AS1	-1.01492	4.69105e-06
AC006330.1	1.16034	4.80757e-06
AL139393.2	-1.67304	4.82348e-06
AC005722.3	1.45692	5.07334e-06
LINC02029	1.8563	5.08062e-06
LINC01197	-1.09044	5.1171e-06
AC067930.4	1.41422	5.13578e-06
BX470102.1	1.08705	5.21493e-06
AC012676.5	1.03548	5.21718e-06
AC124319.1	1.35683	5.43939e-06
AC092809.4	-1.21546	5.47979e-06
AC087521.1	-1.42655	5.52092e-06
AC022165.1	1.68471	5.58031e-06
LNCSRLR	1.4506	5.66871e-06
LINC00518	1.71105	5.72337e-06
ELF3-AS1	-1.05769	5.79064e-06
AC023794.5	1.61355	5.84054e-06
AC110995.1	2.0853	5.9854e-06
AC092171.4	1.32718	6.06222e-06
LINC00882	-1.03525	6.11929e-06
AC024361.2	-1.15385	6.30351e-06
AL356417.2	1.62007	6.31312e-06
AC016026.1	1.53232	6.55996e-06
LINC01354	-1.57544	6.61925e-06
AC009108.3	-1.27237	6.72257e-06
LINC00996	1.34853	6.96333e-06
AL603750.1	-1.20822	7.01306e-06
AL157871.5	1.43577	7.05706e-06
NCBP2-AS1	1.35894	7.144e-06
AL031710.2	1.37077	7.15467e-06
AL049539.1	1.60507	7.15467e-06
AC092964.1	1.59743	7.15467e-06
PYCARD-AS1	1.10909	7.38406e-06
AL590226.1	-1.10207	7.45323e-06
AC090970.2	1.0365	7.45323e-06
FO393418.1	1.27788	7.78038e-06
LUCAT1	1.23276	7.78038e-06
AC128709.2	2.02881	8.06593e-06
AC010809.2	1.01451	8.14308e-06
FAM222A-AS1	-1.44775	8.33799e-06
LINC01389	1.22256	8.72636e-06
AC119674.1	-1.4021	8.864e-06
AL049629.1	-1.40682	9.56272e-06
LINC00964	1.25846	9.56531e-06
AC112236.1	-1.56035	9.61495e-06
AC011466.3	1.57328	1.00425e-05
EP300-AS1	-1.09154	1.04923e-05
AL391001.1	-1.30299	1.04923e-05
PICSAR	1.80023	1.06888e-05
AC104088.1	1.66331	1.07029e-05
AC011477.2	-1.14735	1.09119e-05
AL359962.2	-1.28007	1.10205e-05
AC116312.1	-1.40827	1.14995e-05
CARMN	-1.02664	1.17199e-05
LINC01948	-1.16938	1.17534e-05
EPHA1-AS1	1.0587	1.23591e-05
AC124852.1	1.1828	1.26022e-05
AC004925.1	-1.27151	1.31578e-05
AL079307.1	1.73626	1.32585e-05
ATP1B3-AS1	1.25626	1.35753e-05
AC083843.3	1.09318	1.36624e-05
AC068790.3	1.37647	1.41438e-05
AC020907.4	1.25051	1.47562e-05
AC022211.1	1.03862	1.48449e-05
AC104785.1	-1.00886	1.52311e-05
IGBP1-AS1	1.34655	1.52837e-05
LINC01068	1.69723	1.56666e-05
AC127024.8	1.32097	1.58747e-05
LACTB2-AS1	1.04891	1.59366e-05
AL161452.1	1.05695	1.6097e-05
AC144831.1	-1.12857	1.61714e-05
RPL34-DT	-1.02114	1.63288e-05
AC097634.1	1.36274	1.79085e-05
AC015987.1	-1.02349	1.79334e-05
RAMP2-AS1	-1.35345	1.79501e-05
NECTIN4-AS1	1.28072	1.83473e-05
PSORS1C3	1.82041	1.83751e-05
SNHG31	-1.10143	1.84758e-05
LINC01770	-1.01027	1.85889e-05
SUCLG2-AS1	-1.03941	1.93984e-05
CASC11	1.03386	1.95833e-05
AC022079.1	1.61312	1.99402e-05
HCG15	1.0296	2.00016e-05
AL122125.1	1.05246	2.00323e-05
AC027682.7	1.23524	2.0082e-05
AL158166.1	1.29568	2.13066e-05
LINC02158	1.98965	2.14261e-05
AC022211.4	1.09987	2.14261e-05
AC027763.2	1.30486	2.23298e-05
AC068228.1	1.27056	2.25069e-05
STAU2-AS1	-1.20279	2.25952e-05
LINC01010	1.15865	2.38585e-05
LINC00924	-1.16344	2.41165e-05
AC090197.1	1.11571	2.41881e-05
AC078845.1	1.70702	2.59699e-05
AC046185.3	1.0254	2.63028e-05
IGF2-AS	1.54398	2.65654e-05
AC026471.2	-1.0298	2.71432e-05
ARAP1-AS2	1.22719	2.77654e-05
RNF32-AS1	1.29204	2.86079e-05
EGOT	-1.10271	2.93014e-05
AC011461.1	1.28269	2.96713e-05
AC093484.4	1.03454	2.96724e-05
AP002847.1	1.05434	3.02601e-05
AL021154.1	1.43775	3.20345e-05
AC009118.2	1.16909	3.20345e-05
THORLNC	1.46171	3.23686e-05
AC009121.4	1.43105	3.26741e-05
PPIC-AS1	-1.07778	3.29818e-05
AC025031.4	1.13913	3.41708e-05
AC243965.2	-1.08539	3.41708e-05
MAP3K20-AS1	1.03159	3.46796e-05
AC027682.1	1.03212	3.47473e-05
AC073439.1	1.20265	3.48542e-05
AL138831.3	1.14333	3.48597e-05
UBE2Q1-AS1	1.33576	3.53004e-05
MIR3150BHG	1.28297	3.57228e-05
AL136985.2	1.2642	3.62534e-05
C1orf229	-1.18816	3.66071e-05
AC114760.2	1.10963	3.84039e-05
AC010615.2	-1.37083	3.91595e-05
LINC00862	1.62297	3.93964e-05
AL356234.2	1.62269	3.93964e-05
SLC25A21-AS1	-1.03458	3.99324e-05
ZNF252P-AS1	1.07272	4.00738e-05
NEBL-AS1	-1.05408	4.05382e-05
LINC00892	-1.26295	4.06126e-05
AP005205.2	-1.39875	4.08479e-05
AP002852.1	1.60302	4.14258e-05
LINC01191	1.48143	4.1562e-05
NR4A1AS	-1.22473	4.35074e-05
MIR31HG	1.4435	4.3675e-05
FLNB-AS1	1.05393	4.36921e-05
COLCA1	-2.02964	4.39494e-05
AC124248.1	-1.01965	4.80206e-05
TEX41	1.31613	5.13291e-05
AC026355.2	1.83864	5.13291e-05
PTGES2-AS1	1.24046	5.68604e-05
AC006206.2	1.1802	5.83997e-05
AL162632.3	1.28635	6.05862e-05
AP005131.7	1.35417	6.18847e-05
AL023754.1	1.34393	6.22061e-05
AC130686.1	1.14781	6.35977e-05
AL121895.2	-1.14696	6.54566e-05
AC025165.1	1.25975	6.85962e-05
AC010719.1	1.26941	6.99251e-05
HAS2-AS1	1.18109	7.09761e-05
UCA1	1.44408	7.1073e-05
BVES-AS1	-1.31022	7.20895e-05
DYRK3-AS1	1.20515	7.53172e-05
AL355385.1	1.16277	7.8276e-05
LINC02026	-1.0859	8.04853e-05
AC006262.1	1.25454	8.19306e-05
ARHGEF35-AS1	1.10809	8.29002e-05
MCCC1-AS1	1.20598	8.49279e-05
AC091185.1	1.11849	8.49279e-05
RBMS3-AS3	-1.38159	9.42964e-05
WDR86-AS1	-1.21363	9.55873e-05
MAPK6-DT	1.12314	9.55873e-05
LINC00942	1.46931	9.71724e-05
LINC02832	1.29468	0.000100974
MIR181A2HG	1.12021	0.000101237
LINC01698	1.18994	0.000101343
AC010331.1	1.09184	0.000102421
AC129507.1	-1.48393	0.000106105
AC007743.1	-1.28125	0.000108469
AC087392.1	1.39639	0.000111313
AC010913.1	1.08185	0.000122866
AC022819.1	1.04167	0.000131451
LINC01127	1.4359	0.000132037
AL162727.1	1.41319	0.000133107
AL034346.1	1.14474	0.000133481
AP001029.2	1.04631	0.000135614
AC099518.2	1.3008	0.000137399
ARHGEF26-AS1	-1.65566	0.000145685
AC090204.1	1.32839	0.000147114
AC091182.1	-1.00481	0.000153504
AC119800.1	1.36796	0.000154866
AC092490.1	2.13806	0.000161268
LINC00900	-1.15048	0.000163922
UVRAG-DT	-1.08714	0.000163922
AC005330.1	1.23186	0.000164892
LINC02068	1.25653	0.000171345
LINC02137	1.31055	0.000173017
SCAT8	1.40123	0.000173734
UBXN10-AS1	-1.23676	0.000177857
AC068473.3	1.50821	0.000179071
AC008676.1	1.20559	0.000180704
AC092115.3	1.09352	0.000181935
FEZF1-AS1	2.02112	0.000192726
FAM83A-AS1	1.24574	0.000194693
HIF1A-AS1	1.16751	0.000195934
AC011479.3	1.17218	0.000198858
RHOQ-AS1	1.0488	0.000201242
AL645608.7	1.08824	0.000209225
AC005479.2	1.03825	0.000214448
AP000350.7	1.16529	0.000221933
ERVH48-1	1.61781	0.000226481
AL133353.1	1.00157	0.000239449
AC027288.3	1.13243	0.000243941
AL139246.1	1.3226	0.000264651
LINP1	1.22768	0.000265156
AL442125.2	1.18563	0.000272319
LMNTD2-AS1	1.08146	0.000274695
LINC00504	1.35315	0.000289074
AL807757.2	1.0922	0.00030744
AC078993.1	1.56495	0.000309813
AL583810.1	1.04604	0.000319465
AL121985.1	1.12855	0.000330759
AP005131.6	1.12581	0.000342
GAS6-DT	1.00577	0.000362735
AL589765.4	1.02325	0.000378161
Z98885.3	1.01173	0.000381565
AC009019.1	1.13077	0.00040823
AL158834.2	1.03331	0.000415368
AC090246.1	1.02484	0.00042234
AL359922.2	1.08097	0.000422721
AL356274.2	1.37997	0.000430231
AC211433.1	1.07239	0.000436963
AC116351.1	-1.07583	0.00044242
MIR3945HG	1.31458	0.000457169
AC104534.1	1.24829	0.000458573
LINC02185	-1.41516	0.000462931
AL596442.2	1.00902	0.000484725
LINC01281	1.30456	0.000494799
LINC01730	1.06422	0.000502883
AC069277.1	1.39573	0.000505611
LINC02446	1.44689	0.000513669
AC087289.1	1.13335	0.000523315
AC022784.1	-1.27895	0.000524576
LINC02608	-1.3391	0.000542423
AL603832.1	1.07952	0.000544009
MRTFA-AS1	1.05245	0.000554724
SLC7A11-AS1	1.54594	0.000554724
AL359922.3	1.34118	0.000562145
AC007448.4	1.05666	0.000562335
AC005498.3	-1.02274	0.000596983
AC005162.2	-1.3028	0.000600619
AC006305.1	1.37958	0.00062363
NFIA-AS2	-1.19356	0.000650921
LINC02145	1.34013	0.000661891
AL354989.1	1.07538	0.000663825
AL354707.1	1.08236	0.000664963
AC092111.1	-1.00866	0.000684418
AC004687.1	1.06665	0.000695735
AC073370.1	1.21616	0.00070841
AP003680.1	1.01843	0.000730891
AP000251.1	1.02287	0.000741718
AL158196.1	1.0412	0.000745534
AC011815.2	1.20225	0.000765246
AP001107.6	1.02005	0.000774602
AL645608.8	1.06281	0.000774602
AC104260.2	-1.12369	0.000790997
AL162274.1	1.17337	0.000801716
AC015656.1	-1.25397	0.000817695
LINC01828	1.26461	0.000820193
AC005828.4	1.00749	0.000824973
LINC01589	1.06872	0.000833913
AC078883.3	1.10055	0.000841043
AC009148.1	1.0433	0.000850679
LINC01273	-1.04725	0.000863497
AC010149.1	1.15968	0.000925138
LINC01914	1.20727	0.000952907
AC010307.2	-1.37293	0.000975535
LINC02073	1.16983	0.00098743
AL355607.2	1.38862	0.00102543
AP002954.1	1.25598	0.00104038
AC013451.2	1.18265	0.00106701
LINC01629	1.69869	0.00107284
LINC02593	-1.12846	0.00107379
AC138207.7	1.0241	0.00107466
AL590004.3	-1.35038	0.00110417
AC027281.1	1.01968	0.00118303
AC002310.2	1.07762	0.00119773
AC100778.2	1.0419	0.00121734
AC006262.2	1.42995	0.00124666
AC005387.2	1.01335	0.00135512
AC006557.6	1.07695	0.00140064
LINC01792	1.37023	0.00140322
LINC01546	1.11189	0.00143854
SMILR	-1.00712	0.00145434
APCDD1L-DT	1.24289	0.00152697
AC110619.1	-1.17276	0.00156408
CPB2-AS1	-1.06582	0.00174626
AC099667.1	1.0199	0.00184201
AL138828.1	-1.21472	0.00185169
AC132872.2	1.05139	0.00186444
MEG9	-1.11126	0.00191254
AC103957.2	-1.08486	0.00192577
TSIX	1.3218	0.00197666
AP001434.1	1.01819	0.00202462
AL138720.1	1.10132	0.00214193
SH3TC2-DT	1.16955	0.0024397
BANCR	1.27272	0.00245853
LINC02006	-1.04489	0.00256066
AC016526.2	1.04084	0.00256422
GRPEL2-AS1	1.11608	0.00280388
AC087222.1	1.05048	0.00282285
AC121757.1	-1.08335	0.00283261
AC010643.1	1.3351	0.0029493
FOXD3-AS1	1.02404	0.00310922
CD81-AS1	1.14253	0.00362113
AC131097.2	-1.18599	0.00364818
AC010754.1	1.00709	0.00379538
ZNF503-AS1	-1.10144	0.00383965
AC007569.1	1.02597	0.00399318
NCKAP5-AS2	1.03701	0.00446026
LINC00880	1.00837	0.00483494
LINC00536	-1.09515	0.00483534
LINC00540	1.57671	0.00536133
LMF1-AS1	-1.18753	0.00536326
AL118508.1	1.17403	0.00537815
AL139246.4	1.05585	0.00559694
AC007848.1	1.05111	0.00622501
MIR646HG	1.0628	0.00696142
AL391056.1	1.06006	0.00748397
HAND2-AS1	-1.18865	0.00869983

## Sheet: HOTAIRM1
Expression values of HOTAIRM1 in OSCC and control samples
Sample_ID	HOTAIRM1	Group
TCGA-4P-AA8J-01A	3.36146	OSCC
TCGA-BA-4074-01A	2.65663	OSCC
TCGA-BA-4075-01A	3.19367	OSCC
TCGA-BA-5151-01A	0.730224	OSCC
TCGA-BA-5152-01A	1.56085	OSCC
TCGA-BA-5556-01A	0.508326	OSCC
TCGA-BA-5557-01A	0.966717	OSCC
TCGA-BA-5558-01A	1.04133	OSCC
TCGA-BA-6871-01A	2.45111	OSCC
TCGA-BA-6872-01A	0.73269	OSCC
TCGA-BA-6873-01A	1.33414	OSCC
TCGA-BA-7269-01A	3.33675	OSCC
TCGA-BA-A6D8-01A	3.79679	OSCC
TCGA-BA-A6DB-01A	1.43837	OSCC
TCGA-BA-A6DD-01A	1.72494	OSCC
TCGA-BA-A6DE-01A	1.08568	OSCC
TCGA-BA-A6DG-01A	1.9233	OSCC
TCGA-BA-A6DJ-01A	1.82239	OSCC
TCGA-BB-4224-01A	3.79055	OSCC
TCGA-BB-4225-01A	1.22577	OSCC
TCGA-BB-4228-01A	0.657246	OSCC
TCGA-BB-8601-01A	1.42042	OSCC
TCGA-BB-A5HU-01A	1.55985	OSCC
TCGA-BB-A5HZ-01A	0.462591	OSCC
TCGA-BB-A6UO-01A	1.83757	OSCC
TCGA-C9-A47Z-01A	0.701342	OSCC
TCGA-C9-A480-01A	2.34486	OSCC
TCGA-CN-4725-01A	0.973817	OSCC
TCGA-CN-4726-01A	0.627142	OSCC
TCGA-CN-4728-01A	1.3085	OSCC
TCGA-CN-4729-01A	1.48924	OSCC
TCGA-CN-4730-01A	0.615737	OSCC
TCGA-CN-4731-01A	1.36245	OSCC
TCGA-CN-4733-01A	0.684957	OSCC
TCGA-CN-4734-01A	0.471118	OSCC
TCGA-CN-4736-01A	1.11489	OSCC
TCGA-CN-4737-01A	1.85915	OSCC
TCGA-CN-4740-01A	0.724452	OSCC
TCGA-CN-4741-01A	1.39139	OSCC
TCGA-CN-4742-01A	0.670717	OSCC
TCGA-CN-5358-01A	1.867	OSCC
TCGA-CN-5359-01A	1.72978	OSCC
TCGA-CN-5364-01A	2.36377	OSCC
TCGA-CN-5367-01A	1.17696	OSCC
TCGA-CN-5369-01A	1.13811	OSCC
TCGA-CN-5370-01A	1.02964	OSCC
TCGA-CN-5373-01A	0.382953	OSCC
TCGA-CN-6011-01A	1.92913	OSCC
TCGA-CN-6013-01A	2.25026	OSCC
TCGA-CN-6016-01A	1.15352	OSCC
TCGA-CN-6017-01A	0.603099	OSCC
TCGA-CN-6018-01A	0.869597	OSCC
TCGA-CN-6019-01A	1.02119	OSCC
TCGA-CN-6020-01A	2.44516	OSCC
TCGA-CN-6024-01A	2.4165	OSCC
TCGA-CN-6994-01A	1.73653	OSCC
TCGA-CN-6995-01A	2.4874	OSCC
TCGA-CN-6996-01A	0.828353	OSCC
TCGA-CN-6998-01A	0.700911	OSCC
TCGA-CN-A498-01A	1.06481	OSCC
TCGA-CN-A49A-01A	2.91093	OSCC
TCGA-CN-A63V-01A	2.04906	OSCC
TCGA-CN-A642-01A	2.06586	OSCC
TCGA-CN-A6UY-01A	1.63493	OSCC
TCGA-CN-A6V6-01A	1.69669	OSCC
TCGA-CQ-5323-01A	0.959448	OSCC
TCGA-CQ-5324-01A	0.704294	OSCC
TCGA-CQ-5325-01A	0.749207	OSCC
TCGA-CQ-5326-01A	0.683141	OSCC
TCGA-CQ-5327-01A	0.851969	OSCC
TCGA-CQ-5329-01A	1.06171	OSCC
TCGA-CQ-5330-01A	0.975465	OSCC
TCGA-CQ-5331-01A	1.2615	OSCC
TCGA-CQ-5332-01A	1.81734	OSCC
TCGA-CQ-5333-01A	1.69592	OSCC
TCGA-CQ-5334-01A	0.555619	OSCC
TCGA-CQ-6218-01A	1.17668	OSCC
TCGA-CQ-6219-01A	2.58056	OSCC
TCGA-CQ-6220-01A	0.936745	OSCC
TCGA-CQ-6221-01A	1.16331	OSCC
TCGA-CQ-6222-01A	1.2874	OSCC
TCGA-CQ-6223-01A	0.968345	OSCC
TCGA-CQ-6224-01A	0.81262	OSCC
TCGA-CQ-6225-01A	2.15383	OSCC
TCGA-CQ-6227-01A	1.88245	OSCC
TCGA-CQ-6228-01A	1.27496	OSCC
TCGA-CQ-6229-01A	1.39168	OSCC
TCGA-CQ-7063-01A	0.729295	OSCC
TCGA-CQ-7065-01A	1.38118	OSCC
TCGA-CQ-7068-01A	2.18135	OSCC
TCGA-CQ-7069-01A	1.34443	OSCC
TCGA-CQ-7071-01A	0.740871	OSCC
TCGA-CQ-7072-01A	3.40159	OSCC
TCGA-CQ-A4C6-01A	1.29493	OSCC
TCGA-CQ-A4C7-01A	1.36571	OSCC
TCGA-CQ-A4C9-01A	2.50861	OSCC
TCGA-CQ-A4CB-01A	1.82427	OSCC
TCGA-CQ-A4CE-01A	2.24424	OSCC
TCGA-CQ-A4CG-01A	2.53565	OSCC
TCGA-CQ-A4CH-01A	3.36864	OSCC
TCGA-CQ-A4CI-01A	1.36982	OSCC
TCGA-CR-5250-01A	2.55583	OSCC
TCGA-CR-6471-01A	0.826312	OSCC
TCGA-CR-6472-01A	1.90644	OSCC
TCGA-CR-6477-01A	1.06536	OSCC
TCGA-CR-6484-01A	1.44745	OSCC
TCGA-CR-6488-01A	1.47898	OSCC
TCGA-CR-6491-01A	1.43344	OSCC
TCGA-CR-6492-01A	1.26976	OSCC
TCGA-CR-6493-01A	2.22719	OSCC
TCGA-CR-7365-01A	0.983277	OSCC
TCGA-CR-7367-01A	1.08309	OSCC
TCGA-CR-7368-01A	1.12851	OSCC
TCGA-CR-7369-01A	0.93827	OSCC
TCGA-CR-7372-01A	0.989019	OSCC
TCGA-CR-7373-01A	2.24385	OSCC
TCGA-CR-7376-01A	0.381706	OSCC
TCGA-CR-7377-01A	0.675837	OSCC
TCGA-CR-7379-01A	1.54469	OSCC
TCGA-CR-7380-01A	0.495544	OSCC
TCGA-CR-7382-01A	1.64121	OSCC
TCGA-CR-7386-01A	0.401776	OSCC
TCGA-CR-7390-01A	1.22832	OSCC
TCGA-CR-7391-01A	0.528881	OSCC
TCGA-CR-7392-01A	0.92109	OSCC
TCGA-CR-7393-01A	0.270986	OSCC
TCGA-CR-7394-01A	0.512655	OSCC
TCGA-CR-7395-01A	0.642063	OSCC
TCGA-CR-7397-01A	0.810001	OSCC
TCGA-CR-7401-01A	0.780982	OSCC
TCGA-CV-5436-01A	2.16041	OSCC
TCGA-CV-5439-01A	2.31647	OSCC
TCGA-CV-5442-01A	0.959864	OSCC
TCGA-CV-5966-01A	3.85865	OSCC
TCGA-CV-5970-01A	0.685554	OSCC
TCGA-CV-5971-01A	1.80358	OSCC
TCGA-CV-5973-01A	2.3512	OSCC
TCGA-CV-5976-01A	2.86041	OSCC
TCGA-CV-5977-01A	1.79427	OSCC
TCGA-CV-5979-01A	2.13972	OSCC
TCGA-CV-6003-01A	2.75883	OSCC
TCGA-CV-6433-01A	1.79699	OSCC
TCGA-CV-6436-01A	0.973012	OSCC
TCGA-CV-6441-01A	2.92903	OSCC
TCGA-CV-6933-01A	1.80655	OSCC
TCGA-CV-6934-01A	0.947512	OSCC
TCGA-CV-6936-01A	2.78393	OSCC
TCGA-CV-6937-01A	2.31399	OSCC
TCGA-CV-6938-01A	0.749058	OSCC
TCGA-CV-6939-01A	2.21043	OSCC
TCGA-CV-6940-01A	0.842595	OSCC
TCGA-CV-6941-01A	1.21278	OSCC
TCGA-CV-6942-01A	0.856068	OSCC
TCGA-CV-6943-01A	0.574654	OSCC
TCGA-CV-6945-01A	2.10486	OSCC
TCGA-CV-6948-01A	2.81463	OSCC
TCGA-CV-6950-01A	0.968512	OSCC
TCGA-CV-6951-01A	1.64996	OSCC
TCGA-CV-6952-01A	1.13463	OSCC
TCGA-CV-6953-01A	1.84065	OSCC
TCGA-CV-6954-01A	1.4358	OSCC
TCGA-CV-6955-01A	1.21836	OSCC
TCGA-CV-6956-01A	1.27265	OSCC
TCGA-CV-6959-01A	1.05487	OSCC
TCGA-CV-6960-01A	1.58878	OSCC
TCGA-CV-6961-01A	1.07378	OSCC
TCGA-CV-7090-01A	0.505526	OSCC
TCGA-CV-7091-01A	2.43054	OSCC
TCGA-CV-7095-01A	0.306001	OSCC
TCGA-CV-7097-01A	0.641054	OSCC
TCGA-CV-7099-01A	1.45893	OSCC
TCGA-CV-7100-01A	0.802134	OSCC
TCGA-CV-7102-01A	0.829077	OSCC
TCGA-CV-7103-01A	1.72189	OSCC
TCGA-CV-7104-01A	1.21946	OSCC
TCGA-CV-7178-01A	1.32586	OSCC
TCGA-CV-7180-01A	1.34432	OSCC
TCGA-CV-7183-01A	0.860263	OSCC
TCGA-CV-7235-01A	0.98661	OSCC
TCGA-CV-7236-01A	0.630633	OSCC
TCGA-CV-7238-01A	2.32438	OSCC
TCGA-CV-7252-01A	1.76422	OSCC
TCGA-CV-7253-01A	1.68559	OSCC
TCGA-CV-7254-01A	1.95296	OSCC
TCGA-CV-7255-01A	1.05416	OSCC
TCGA-CV-7263-01A	1.28932	OSCC
TCGA-CV-7406-01A	1.72568	OSCC
TCGA-CV-7407-01A	2.25913	OSCC
TCGA-CV-7411-01A	0.521973	OSCC
TCGA-CV-7413-01A	1.05966	OSCC
TCGA-CV-7414-01A	1.15479	OSCC
TCGA-CV-7416-01A	1.80311	OSCC
TCGA-CV-7423-01A	1.44803	OSCC
TCGA-CV-7425-01A	0.510781	OSCC
TCGA-CV-7427-01A	0.737719	OSCC
TCGA-CV-7428-01A	0.75754	OSCC
TCGA-CV-7429-01A	1.81066	OSCC
TCGA-CV-7432-01A	1.51122	OSCC
TCGA-CV-7434-01A	0.96013	OSCC
TCGA-CV-7435-01A	1.5241	OSCC
TCGA-CV-7438-01A	2.31455	OSCC
TCGA-CV-7446-01A	2.04239	OSCC
TCGA-CV-7568-01A	1.64194	OSCC
TCGA-CV-A45O-01A	1.65664	OSCC
TCGA-CV-A45P-01A	1.16381	OSCC
TCGA-CV-A45Q-01A	2.07486	OSCC
TCGA-CV-A45R-01A	1.64202	OSCC
TCGA-CV-A45T-01A	1.92544	OSCC
TCGA-CV-A45U-01A	3.24585	OSCC
TCGA-CV-A45V-01A	2.59064	OSCC
TCGA-CV-A45X-01A	2.59674	OSCC
TCGA-CV-A463-01A	2.29006	OSCC
TCGA-CV-A464-01A	0.999447	OSCC
TCGA-CV-A465-01A	1.45559	OSCC
TCGA-CV-A468-01A	2.57793	OSCC
TCGA-CV-A6JD-01A	2.60515	OSCC
TCGA-CV-A6JE-01A	3.10966	OSCC
TCGA-CV-A6JM-01A	3.17421	OSCC
TCGA-CV-A6JN-01A	1.4871	OSCC
TCGA-CV-A6JT-01A	2.01684	OSCC
TCGA-CV-A6JU-01A	3.35313	OSCC
TCGA-CV-A6JY-01A	1.03799	OSCC
TCGA-CV-A6JZ-01A	1.46857	OSCC
TCGA-CV-A6K2-01A	2.9432	OSCC
TCGA-CX-7082-01A	1.82055	OSCC
TCGA-CX-7085-01A	1.55333	OSCC
TCGA-CX-7086-01A	1.63274	OSCC
TCGA-CX-7219-01A	0.992461	OSCC
TCGA-CX-A4AQ-01A	2.65268	OSCC
TCGA-D6-6515-01A	0.880107	OSCC
TCGA-D6-6516-01A	0.755776	OSCC
TCGA-D6-6823-01A	0.845739	OSCC
TCGA-D6-6825-01A	0.766298	OSCC
TCGA-D6-6827-01A	0.496036	OSCC
TCGA-D6-8569-01A	2.82687	OSCC
TCGA-D6-A4Z9-01A	2.42805	OSCC
TCGA-D6-A4ZB-01A	2.66375	OSCC
TCGA-D6-A6EM-01A	2.89752	OSCC
TCGA-D6-A6EN-01A	4.30123	OSCC
TCGA-D6-A6EO-01A	0.0966481	OSCC
TCGA-DQ-5624-01A	1.4792	OSCC
TCGA-DQ-5625-01A	0.899445	OSCC
TCGA-DQ-5630-01A	1.29023	OSCC
TCGA-DQ-5631-01A	1.97015	OSCC
TCGA-DQ-7588-01A	1.13185	OSCC
TCGA-DQ-7591-01A	1.74297	OSCC
TCGA-DQ-7592-01A	1.7313	OSCC
TCGA-F7-8489-01A	1.69351	OSCC
TCGA-F7-A50G-01A	1.38445	OSCC
TCGA-F7-A50J-01A	1.99427	OSCC
TCGA-F7-A61S-01A	3.09853	OSCC
TCGA-F7-A61V-01A	1.20966	OSCC
TCGA-F7-A61W-01A	1.67958	OSCC
TCGA-F7-A620-01A	3.01152	OSCC
TCGA-F7-A624-01A	1.99282	OSCC
TCGA-H7-7774-01A	0.25647	OSCC
TCGA-H7-8501-01A	2.49131	OSCC
TCGA-H7-8502-01A	2.62744	OSCC
TCGA-H7-A6C4-01A	1.91589	OSCC
TCGA-HD-7831-01A	0.674175	OSCC
TCGA-HD-7832-01A	0.798964	OSCC
TCGA-HD-8224-01A	1.67457	OSCC
TCGA-HD-8314-01A	1.89812	OSCC
TCGA-HD-8634-01A	1.64728	OSCC
TCGA-HD-8635-01A	1.60088	OSCC
TCGA-HD-A4C1-01A	1.93577	OSCC
TCGA-HD-A633-01A	2.83234	OSCC
TCGA-HD-A6HZ-01A	0.642098	OSCC
TCGA-HD-A6I0-01A	2.39693	OSCC
TCGA-HL-7533-01A	1.24183	OSCC
TCGA-IQ-7631-01A	0.556336	OSCC
TCGA-IQ-7632-01A	0.698189	OSCC
TCGA-IQ-A61E-01A	2.43734	OSCC
TCGA-IQ-A61G-01A	2.19728	OSCC
TCGA-IQ-A61H-01A	2.15323	OSCC
TCGA-IQ-A61J-01A	1.56537	OSCC
TCGA-IQ-A6SG-01A	2.74631	OSCC
TCGA-IQ-A6SH-01A	2.19212	OSCC
TCGA-KU-A66T-01A	3.22284	OSCC
TCGA-KU-A6H8-01A	1.65718	OSCC
TCGA-MT-A51X-01A	2.0781	OSCC
TCGA-MT-A67A-01A	1.95326	OSCC
TCGA-MT-A67D-01A	1.38572	OSCC
TCGA-MT-A67F-01A	1.5445	OSCC
TCGA-MT-A7BN-01A	1.53388	OSCC
TCGA-MZ-A7D7-01A	2.02874	OSCC
TCGA-P3-A5QA-01A	2.34582	OSCC
TCGA-P3-A5QE-01A	2.47528	OSCC
TCGA-P3-A5QF-01A	3.02255	OSCC
TCGA-P3-A6T0-01A	2.1476	OSCC
TCGA-P3-A6T2-01A	1.82532	OSCC
TCGA-P3-A6T3-01A	2.40879	OSCC
TCGA-P3-A6T4-01A	2.34198	OSCC
TCGA-P3-A6T5-01A	2.19418	OSCC
TCGA-P3-A6T6-01A	0.806745	OSCC
TCGA-P3-A6T7-01A	1.54261	OSCC
TCGA-P3-A6T8-01A	2.43056	OSCC
TCGA-QK-A64Z-01A	2.14075	OSCC
TCGA-QK-A652-01A	1.74287	OSCC
TCGA-QK-A6IG-01A	2.76507	OSCC
TCGA-QK-A6IH-01A	1.89627	OSCC
TCGA-QK-A6II-01A	5.00771	OSCC
TCGA-QK-A6IJ-01A	2.75986	OSCC
TCGA-QK-A6VB-01A	1.6082	OSCC
TCGA-QK-A8Z7-01A	2.70273	OSCC
TCGA-QK-AA3K-01A	3.55054	OSCC
TCGA-RS-A6TO-01A	1.44892	OSCC
TCGA-T2-A6WX-01A	2.71921	OSCC
TCGA-T2-A6WZ-01A	3.01348	OSCC
TCGA-T2-A6X2-01A	3.30266	OSCC
TCGA-T3-A92N-01A	3.15395	OSCC
TCGA-UF-A719-01A	0.946092	OSCC
TCGA-UF-A71A-01A	1.91428	OSCC
TCGA-UF-A71B-01A	1.82299	OSCC
TCGA-UF-A71E-01A	2.10435	OSCC
TCGA-UF-A7JA-01A	2.65971	OSCC
TCGA-UF-A7JC-01A	3.01575	OSCC
TCGA-UF-A7JD-01A	2.43262	OSCC
TCGA-UF-A7JO-01A	2.00125	OSCC
TCGA-UF-A7JS-01A	3.08884	OSCC
TCGA-UF-A7JT-01A	1.6617	OSCC
TCGA-UP-A6WW-01A	2.47708	OSCC
TCGA-WA-A7GZ-01A	2.24113	OSCC
TCGA-WA-A7H4-01A	2.20016	OSCC
TCGA-CV-6933-11A	0.125238	control
TCGA-CV-6934-11A	2.61829	control
TCGA-CV-6936-11A	1.00184	control
TCGA-CV-6938-11A	1.43459	control
TCGA-CV-6939-11A	0.508035	control
TCGA-CV-6943-11A	0.0877091	control
TCGA-CV-6955-11A	1.25212	control
TCGA-CV-6956-11A	0.49565	control
TCGA-CV-6959-11A	0.251515	control
TCGA-CV-6960-11A	1.36568	control
TCGA-CV-6961-11A	0.235754	control
TCGA-CV-7091-11A	0.747097	control
TCGA-CV-7097-11A	0.46091	control
TCGA-CV-7103-11A	0.410036	control
TCGA-CV-7178-11A	1.00004	control
TCGA-CV-7183-11A	1.91961	control
TCGA-CV-7235-11A	0.444468	control
TCGA-CV-7238-11A	0.512228	control
TCGA-CV-7252-11A	0.164804	control
TCGA-CV-7255-11A	0.207605	control
TCGA-CV-7406-11A	0.782422	control
TCGA-CV-7416-11A	0.120431	control
TCGA-CV-7423-11A	1.04163	control
TCGA-CV-7425-11A	0.481334	control
TCGA-CV-7432-11A	0.329898	control
TCGA-CV-7434-11A	0.408761	control
TCGA-CV-7438-11A	0.794552	control
TCGA-H7-A6C4-11A	1.17329	control
TCGA-HD-8635-11A	0.219716	control
TCGA-HD-A6HZ-11A	0.408489	control
TCGA-HD-A6I0-11A	1.77796	control
TCGA-WA-A7GZ-11A	0.514296	control
