# Supplementary material for: Identification and Validation of HOTAIRM1 as a Novel Biomarker for Oral Squamous Cell Carcinoma
Source: Front Bioeng Biotechnol. 2022 Jan 11;9:798584. doi: 10.3389/fbioe.2021.798584 (PMC8787327; doi:10.3389/fbioe.2021.798584)
Supplement: Supplementary file 2 [file Table3.XLSX]

## Sheet: PPI in brown module
The PPI among key genes of brown module in String database
Gene1	Gene2	Combined Score
CDC45	GINS2	0.999
GINS2	CDC45	0.999
LSM2	SNRPF	0.999
LSM2	SNRPG	0.999
LSM2	SNRPD1	0.999
LSM2	SNRPE	0.999
LSM2	LSM4	0.999
LSM2	SNRPB	0.999
LSM4	SNRPF	0.999
LSM4	SNRPG	0.999
LSM4	LSM2	0.999
LSM4	SNRPE	0.999
LSM4	SNRPB	0.999
PPIH	SNRPF	0.999
RFC2	RFC4	0.999
RFC4	RFC2	0.999
SNRPB	SNRPC	0.999
SNRPB	SNRPF	0.999
SNRPB	SNRPG	0.999
SNRPB	SNRPD1	0.999
SNRPB	LSM2	0.999
SNRPB	SNRPE	0.999
SNRPB	LSM4	0.999
SNRPC	SNRPE	0.999
SNRPC	SNRPB	0.999
SNRPC	SNRPG	0.999
SNRPC	SNRPF	0.999
SNRPD1	SNRPF	0.999
SNRPD1	SNRPG	0.999
SNRPD1	SNRPE	0.999
SNRPD1	SNRPB	0.999
SNRPD1	LSM2	0.999
SNRPE	SNRPC	0.999
SNRPE	SNRPF	0.999
SNRPE	SNRPG	0.999
SNRPE	SNRPD1	0.999
SNRPE	LSM2	0.999
SNRPE	SNRPB	0.999
SNRPE	LSM4	0.999
SNRPF	SNRPC	0.999
SNRPF	SNRPE	0.999
SNRPF	LSM4	0.999
SNRPF	SNRPB	0.999
SNRPF	PPIH	0.999
SNRPF	SNRPG	0.999
SNRPF	SNRPD1	0.999
SNRPF	LSM2	0.999
SNRPG	SNRPC	0.999
SNRPG	SNRPF	0.999
SNRPG	SNRPE	0.999
SNRPG	LSM4	0.999
SNRPG	SNRPB	0.999
SNRPG	SNRPD1	0.999
SNRPG	LSM2	0.999
AURKB	BIRC5	0.998
BIRC5	AURKB	0.998
CHTF18	RFC2	0.998
CHTF18	RFC4	0.998
LSM2	PPIH	0.998
PPIH	SNRPD1	0.998
PPIH	LSM2	0.998
RFC2	CHTF18	0.998
RFC4	CHTF18	0.998
SNRPC	SNRPD1	0.998
SNRPD1	SNRPC	0.998
SNRPD1	PPIH	0.998
AURKB	UBE2C	0.997
LSM4	SNRPD1	0.997
LSM4	PPIH	0.997
PPIH	SNRPG	0.997
PPIH	SNRPE	0.997
PPIH	LSM4	0.997
SNRPD1	LSM4	0.997
SNRPE	PPIH	0.997
SNRPG	PPIH	0.997
UBE2C	AURKB	0.997
PPIH	SNRPB	0.996
SNRPB	PPIH	0.996
AURKB	CDCA5	0.993
CDCA5	AURKB	0.993
AURKB	SPC24	0.992
CKS1B	CKS2	0.992
CKS2	CKS1B	0.992
SPC24	AURKB	0.992
BIRC5	CDCA5	0.991
CDCA5	BIRC5	0.991
DTYMK	TK1	0.991
TK1	DTYMK	0.991
ALYREF	SNRPE	0.99
MAGOH	SNRPF	0.99
SNRPE	ALYREF	0.99
SNRPF	MAGOH	0.99
ALYREF	MAGOH	0.989
MAGOH	ALYREF	0.989
ALYREF	SNRPF	0.988
MAGOH	SNRPE	0.988
SNRPE	MAGOH	0.988
SNRPF	ALYREF	0.988
CDC45	CDT1	0.987
CDT1	CDC45	0.987
ALYREF	SNRPG	0.985
SNRPG	ALYREF	0.985
AURKB	CENPM	0.984
CENPM	AURKB	0.984
BIRC5	CENPM	0.983
BIRC5	UBE2C	0.983
CENPM	BIRC5	0.983
POLR2H	SNRPF	0.983
SNRPF	POLR2H	0.983
UBE2C	UBE2S	0.983
UBE2C	BIRC5	0.983
UBE2S	UBE2C	0.983
ALYREF	NXT1	0.982
NXT1	ALYREF	0.982
MAGOH	SNRPG	0.981
SNRPG	MAGOH	0.981
UBE2C	UBE2T	0.978
UBE2T	UBE2C	0.978
RFC4	RPA3	0.977
RPA3	RFC4	0.977
BIRC5	SPC24	0.974
SPC24	BIRC5	0.974
LSM2	SNRPC	0.972
RFC4	UBE2T	0.972
SNRPC	LSM2	0.972
UBE2T	RFC4	0.972
ALYREF	SNRPD1	0.971
SNRPD1	ALYREF	0.971
CDCA5	SPC24	0.967
SPC24	CDCA5	0.967
MAGOH	SNRPD1	0.966
SNRPD1	MAGOH	0.966
CDCA5	CENPM	0.961
CENPM	CDCA5	0.961
POLR2H	SNRPG	0.961
SNRPG	POLR2H	0.961
ALYREF	SNRPB	0.96
SNRPB	ALYREF	0.96
CDCA3	UBE2C	0.957
CENPM	SPC24	0.957
SPC24	CENPM	0.957
UBE2C	CDCA3	0.957
AURKB	CKS1B	0.955
CKS1B	AURKB	0.955
LSM4	SNRPC	0.954
SNRPC	LSM4	0.954
CDC45	RFC4	0.948
RFC4	CDC45	0.948
MAGOH	SNRPB	0.947
RFC2	RPA3	0.947
RPA3	RFC2	0.947
SNRPB	MAGOH	0.947
MAGOH	POLR2H	0.946
POLR2H	MAGOH	0.946
GINS2	RFC4	0.942
RFC4	GINS2	0.942
MAGOH	NXT1	0.941
NXT1	MAGOH	0.941
BIRC5	TK1	0.939
TK1	BIRC5	0.939
ALYREF	LSM4	0.938
BIRC5	CDCA3	0.938
CDCA3	BIRC5	0.938
LSM4	ALYREF	0.938
POLR2H	SNRPE	0.938
SNRPE	POLR2H	0.938
ALYREF	SNRPC	0.936
POLR2H	SNRPB	0.936
SNRPB	POLR2H	0.936
SNRPC	ALYREF	0.936
PSMB3	UBE2C	0.935
UBE2C	PSMB3	0.935
POLR2H	RFC4	0.934
RFC4	POLR2H	0.934
CDT1	CKS1B	0.933
CKS1B	CDT1	0.933
UBE2S	UBE2T	0.933
UBE2T	UBE2S	0.933
CDC45	RPA3	0.932
LSM2	MAGOH	0.932
MAGOH	LSM2	0.932
PPIH	SNRPC	0.932
RPA3	CDC45	0.932
SNRPC	PPIH	0.932
CKS2	UBE2C	0.931
POLR2H	SNRPD1	0.931
SNRPD1	POLR2H	0.931
UBE2C	CKS2	0.931
CKS1B	PSMB3	0.929
PSMB3	CKS1B	0.929
AURKB	CDC45	0.928
CDC45	AURKB	0.928
POLR2H	PPIH	0.928
PPIH	POLR2H	0.928
ALYREF	LSM2	0.927
LSM2	ALYREF	0.927
ALYREF	PPIH	0.925
AURKB	TROAP	0.925
AURKB	CDCA3	0.925
CDC45	CHTF18	0.925
CDCA3	AURKB	0.925
CHTF18	CDC45	0.925
PPIH	ALYREF	0.925
TROAP	AURKB	0.925
POLR2H	SNRPC	0.924
RPA3	UBE2T	0.924
SNRPC	POLR2H	0.924
UBE2T	RPA3	0.924
LSM2	POLR2H	0.923
POLR2H	LSM2	0.923
CDC45	RECQL4	0.922
RECQL4	CDC45	0.922
POLR2H	RPA3	0.92
RPA3	POLR2H	0.92
MND1	RPA3	0.919
RPA3	MND1	0.919
RFC2	UBE2T	0.918
UBE2T	RFC2	0.918
ALYREF	POLR2H	0.917
POLR2H	ALYREF	0.917
LSM4	POLR2H	0.916
POLR2H	LSM4	0.916
CDT1	CKS2	0.911
CKS2	CDT1	0.911
POLR2H	RFC2	0.908
RFC2	POLR2H	0.908
AURKB	PSMB3	0.905
BIRC5	CKS2	0.905
CKS2	BIRC5	0.905
PSMB3	AURKB	0.905
CKS1B	UBE2C	0.897
UBE2C	CKS1B	0.897
AURKB	KIF22	0.896
KIF22	AURKB	0.896
CDC45	UBE2C	0.892
UBE2C	CDC45	0.892
AURKB	CDT1	0.89
CDCA3	TROAP	0.89
CDT1	GINS2	0.89
CDT1	AURKB	0.89
GINS2	CDT1	0.89
TROAP	CDCA3	0.89
CDCA3	SPC24	0.887
SPC24	CDCA3	0.887
CDCA5	UBE2C	0.886
UBE2C	CDCA5	0.886
AURKB	CKS2	0.88
BIRC5	CDC45	0.88
CDC45	BIRC5	0.88
CKS2	AURKB	0.88
CDCA3	CDCA5	0.876
CDCA5	CDCA3	0.876
BIRC5	GINS2	0.875
GINS2	BIRC5	0.875
AURKB	RFC4	0.874
RFC4	AURKB	0.874
CKS1B	RPA3	0.872
CKS1B	RFC4	0.872
RFC4	CKS1B	0.872
RPA3	CKS1B	0.872
CDC45	CDCA5	0.869
CDCA5	CDC45	0.869
BIRC5	CKS1B	0.868
CKS1B	BIRC5	0.868
TROAP	UBE2C	0.86
UBE2C	TROAP	0.86
GINS2	UBE2C	0.856
UBE2C	GINS2	0.856
AURKB	GINS2	0.851
GINS2	AURKB	0.851
DGUOK	TK1	0.847
TK1	DGUOK	0.847
CENPM	GINS2	0.846
GINS2	CENPM	0.846
CDCA3	KIF22	0.842
KIF22	CDCA3	0.842
BIRC5	CDT1	0.84
CDT1	BIRC5	0.84
BIRC5	TROAP	0.832
CHTF18	RECQL4	0.832
RECQL4	CHTF18	0.832
TROAP	BIRC5	0.832
RFC4	RNASEH2A	0.83
RNASEH2A	RFC4	0.83
KIF22	UBE2C	0.827
UBE2C	KIF22	0.827
TK1	UBE2C	0.823
UBE2C	TK1	0.823
CDC45	CENPM	0.817
CENPM	CDC45	0.817
CDCA5	KIF22	0.816
CENPM	UBE2C	0.816
KIF22	CDCA5	0.816
UBE2C	CENPM	0.816
GINS2	RNASEH2A	0.813
RNASEH2A	GINS2	0.813
C14orf80	C16orf59	0.812
C16orf59	C14orf80	0.812
CDT1	RECQL4	0.806
RECQL4	CDT1	0.806
CKS2	RFC4	0.803
RFC4	CKS2	0.803
CDC45	TROAP	0.802
TROAP	CDC45	0.802
CDCA5	TK1	0.795
TK1	CDCA5	0.795
AURKB	RNASEH2A	0.793
CDC45	MND1	0.793
MND1	CDC45	0.793
RNASEH2A	AURKB	0.793
CDCA5	GINS2	0.79
GINS2	CDCA5	0.79
RFC4	UBE2C	0.79
UBE2C	RFC4	0.79
CDT1	CENPM	0.783
CENPM	CDT1	0.783
RFC2	RNASEH2A	0.781
RNASEH2A	RFC2	0.781
BIRC5	KIF22	0.767
KIF22	BIRC5	0.767
CDC45	RNASEH2A	0.765
GINS2	RPA3	0.765
RNASEH2A	CDC45	0.765
RPA3	GINS2	0.765
CDC45	TK1	0.762
TK1	CDC45	0.762
MND1	RFC4	0.758
RFC4	MND1	0.758
CDT1	UBE2C	0.756
UBE2C	CDT1	0.756
CDCA5	UBE2T	0.752
UBE2T	CDCA5	0.752
CDCA5	MND1	0.744
MND1	CDCA5	0.744
BIRC5	UBE2T	0.74
CDC45	UBE2T	0.74
UBE2T	BIRC5	0.74
UBE2T	CDC45	0.74
MND1	UBE2T	0.739
UBE2T	MND1	0.739
CDCA5	TROAP	0.738
TROAP	CDCA5	0.738
KIF22	TROAP	0.733
TROAP	KIF22	0.733
RECQL4	TROAP	0.73
TROAP	RECQL4	0.73
CDCA3	CENPM	0.721
CENPM	CDCA3	0.721
GINS2	UBE2T	0.715
UBE2T	GINS2	0.715
CKS1B	UBE2T	0.712
UBE2T	CKS1B	0.712
AURKB	TK1	0.711
TK1	AURKB	0.711
TK1	UBE2T	0.709
UBE2T	TK1	0.709
CDCA5	CDT1	0.698
CDT1	CDCA5	0.698
RPA3	SNRPG	0.692
SNRPG	RPA3	0.692
BIRC5	RFC4	0.69
RFC4	BIRC5	0.69
RFC4	SNRPE	0.689
SNRPE	RFC4	0.689
CDC45	RANBP1	0.688
RANBP1	CDC45	0.688
CENPM	TK1	0.682
TK1	CENPM	0.682
CDT1	RFC4	0.681
RFC4	CDT1	0.681
CDC45	CKS1B	0.68
CKS1B	CDC45	0.68
CKS2	UBE2T	0.678
UBE2T	CKS2	0.678
CKS2	RPA3	0.673
RPA3	CKS2	0.673
AURKB	UBE2T	0.672
UBE2T	AURKB	0.672
RNASEH2A	UBE2C	0.67
UBE2C	RNASEH2A	0.67
GINS2	TK1	0.668
TK1	GINS2	0.668
CDCA3	CKS1B	0.656
CKS1B	CDCA3	0.656
CDC45	CKS2	0.655
CKS2	CDC45	0.655
CKS1B	SPC24	0.654
SPC24	CKS1B	0.654
CDCA3	TK1	0.651
TK1	CDCA3	0.651
CDC45	RFC2	0.649
CKS1B	GINS2	0.649
GINS2	CKS1B	0.649
RFC2	CDC45	0.649
CHTF18	GINS2	0.641
GINS2	CHTF18	0.641
CDCA5	CKS2	0.638
CKS2	CDCA5	0.638
DTYMK	RFC4	0.638
RFC4	DTYMK	0.638
CDT1	RNASEH2A	0.634
RNASEH2A	CDT1	0.634
CKS2	GINS2	0.632
GINS2	CKS2	0.632
NXT1	RANBP1	0.629
RANBP1	NXT1	0.629
CDT1	TROAP	0.621
TROAP	CDT1	0.621
CDT1	CHTF18	0.612
CHTF18	CDT1	0.612
CKS2	TK1	0.61
TK1	CKS2	0.61
CENPM	RNASEH2A	0.609
RNASEH2A	CENPM	0.609
CDCA3	CKS2	0.607
CKS2	CDCA3	0.607
CDT1	KIF22	0.605
KIF22	CDT1	0.605
SPC24	UBE2C	0.602
UBE2C	SPC24	0.602
DTYMK	RNASEH2A	0.601
GINS2	TROAP	0.601
RNASEH2A	DTYMK	0.601
RNASEH2A	SNRPC	0.601
SNRPC	RNASEH2A	0.601
TROAP	GINS2	0.601
C16orf59	CDC45	0.599
CDC45	C16orf59	0.599
BIRC5	RNASEH2A	0.595
C16orf59	CDT1	0.595
CDCA5	RFC4	0.595
CDT1	C16orf59	0.595
RFC4	CDCA5	0.595
RNASEH2A	BIRC5	0.595
CDT1	TK1	0.594
TK1	CDT1	0.594
DTYMK	GINS2	0.593
GINS2	RFC2	0.593
GINS2	DTYMK	0.593
RFC2	GINS2	0.593
CKS1B	RNASEH2A	0.589
CKS1B	SNRPF	0.589
RNASEH2A	CKS1B	0.589
SNRPF	CKS1B	0.589
DGUOK	DTYMK	0.588
DTYMK	DGUOK	0.588
BIRC5	MND1	0.587
MND1	BIRC5	0.587
CHTF18	KIF22	0.586
KIF22	CHTF18	0.586
CENPM	TROAP	0.585
TROAP	CENPM	0.585
AURKB	RECQL4	0.584
RECQL4	AURKB	0.584
CDC45	CDCA3	0.58
CDCA3	CDC45	0.58
KIF22	SPC24	0.58
SPC24	KIF22	0.58
CDCA5	CHTF18	0.579
CHTF18	CDCA5	0.579
CKS2	MND1	0.579
MND1	CKS2	0.579
CENPM	RFC4	0.577
RFC4	CENPM	0.577
RPA3	SNRPE	0.575
SNRPE	RPA3	0.575
CDCA3	GINS2	0.573
GINS2	CDCA3	0.573
AURKB	MND1	0.572
MND1	AURKB	0.572
PSMB3	SNRPC	0.572
SNRPC	PSMB3	0.572
PSMB3	SNRPE	0.57
SNRPE	PSMB3	0.57
CDT1	RPA3	0.569
RPA3	CDT1	0.569
CKS1B	TK1	0.567
TK1	CKS1B	0.567
MND1	UBE2C	0.563
UBE2C	MND1	0.563
CKS2	UBE2S	0.556
UBE2S	CKS2	0.556
SPC24	TK1	0.553
TK1	SPC24	0.553
CENPM	DTYMK	0.552
DTYMK	CENPM	0.552
RFC4	TK1	0.551
TK1	RFC4	0.551
GINS2	MND1	0.55
MND1	GINS2	0.55
GINS2	SPC24	0.546
SPC24	GINS2	0.546
CDCA3	CDT1	0.544
CDT1	CDCA3	0.544
MND1	TK1	0.535
TK1	MND1	0.535
PSMB3	UBE2S	0.532
UBE2S	PSMB3	0.532
AURKB	CHTF18	0.516
CHTF18	AURKB	0.516
TK1	TROAP	0.516
TROAP	TK1	0.516
CKS2	SPC24	0.514
SPC24	CKS2	0.514
RNASEH2A	RPA3	0.512
RPA3	RNASEH2A	0.512
AURKB	UBE2S	0.506
UBE2S	AURKB	0.506
CKS1B	UBE2S	0.504
UBE2S	CKS1B	0.504
GINS2	KIF22	0.501
KIF22	GINS2	0.501
RNASEH2A	TROAP	0.501
TROAP	RNASEH2A	0.501
CDT1	MND1	0.496
LSM4	PSMB3	0.496
MND1	CDT1	0.496
PSMB3	LSM4	0.496
RNASEH2A	TK1	0.494
TK1	RNASEH2A	0.494
RECQL4	RNASEH2A	0.493
RNASEH2A	RECQL4	0.493
CKS2	KIF22	0.487
KIF22	CKS2	0.487
CDCA5	CKS1B	0.486
CKS1B	CDCA5	0.486
BIRC5	DTYMK	0.483
DTYMK	BIRC5	0.483
MAGOH	RPA3	0.473
RPA3	MAGOH	0.473
CDC45	KIF22	0.468
KIF22	CDC45	0.468
CKS2	SNRPG	0.466
SNRPG	CKS2	0.466
KIF22	RFC4	0.456
RFC4	KIF22	0.456
RFC4	UBE2S	0.449
UBE2S	RFC4	0.449
CDC45	DTYMK	0.444
DTYMK	CDC45	0.444
CDT1	SPC24	0.436
SPC24	CDT1	0.436
CENPM	NUDT1	0.435
NUDT1	CENPM	0.435
BIRC5	UBE2S	0.434
CKS1B	KIF22	0.434
KIF22	CKS1B	0.434
RECQL4	RFC4	0.434
RFC4	RECQL4	0.434
UBE2S	BIRC5	0.434
RPA3	SNRPF	0.433
SNRPF	RPA3	0.433
ALYREF	SAC3D1	0.431
CKS1B	DTYMK	0.431
DTYMK	CKS1B	0.431
SAC3D1	ALYREF	0.431
CENPM	KIF22	0.43
KIF22	CENPM	0.43
KIF22	RNASEH2A	0.429
RNASEH2A	KIF22	0.429
RFC4	SNRPD1	0.426
SNRPD1	RFC4	0.426
CKS2	NUDT1	0.424
NUDT1	CKS2	0.424
CDT1	UBE2S	0.419
UBE2S	CDT1	0.419
PSMB3	PSMG3	0.418
PSMG3	PSMB3	0.418
RANBP1	UBE2C	0.418
UBE2C	RANBP1	0.418
CDT1	UBE2T	0.416
UBE2T	CDT1	0.416
HMGB3	UBE2C	0.413
UBE2C	HMGB3	0.413
MAGOH	PPIH	0.412
PPIH	MAGOH	0.412
RFC4	SPC24	0.41
SPC24	RFC4	0.41
RECQL4	RFC2	0.409
RFC2	RECQL4	0.409
DTYMK	SNRPD1	0.407
SNRPD1	DTYMK	0.407
GINS2	RANBP1	0.406
RANBP1	GINS2	0.406
HMGB3	RFC4	0.405
RFC4	HMGB3	0.405
ALYREF	RANBP1	0.403
MAGOH	PSMB3	0.403
PSMB3	MAGOH	0.403
RANBP1	ALYREF	0.403
KIF22	TK1	0.4
TK1	KIF22	0.4
