# Supplementary material for: Identification and Validation of HOTAIRM1 as a Novel Biomarker for Oral Squamous Cell Carcinoma
Source: Front Bioeng Biotechnol. 2022 Jan 11;9:798584. doi: 10.3389/fbioe.2021.798584 (PMC8787327; doi:10.3389/fbioe.2021.798584)
Supplement: Supplementary file 4 [file Table1.XLSX]

## Sheet: OSCC_metadata
Clinical information from OSCC samples
Sample_ID	Age	Gender	Status	Survival_time	HOTAIRM1	Expression level of HOTAIRM1	Tumor_stage	Tobacco_smoking_history
TCGA-4P-AA8J-01A	66	male	Alive	102	3.36146	high	stage iv	NA
TCGA-BA-4074-01A	69	male	Dead	462	2.65663	high	stage iv	2
TCGA-BA-4075-01A	49	male	Dead	283	3.19367	high	stage iii	2
TCGA-BA-5151-01A	72	male	Alive	722	0.730224	low	stage iv	3
TCGA-BA-5152-01A	56	male	Alive	1288	1.56085	low	stage iv	1
TCGA-BA-5556-01A	58	female	Alive	725	0.508326	low	stage ii	4
TCGA-BA-5557-01A	41	female	Alive	623	0.966717	low	stage iii	1
TCGA-BA-5558-01A	65	male	Alive	1995	1.04133	low	not reported	1
TCGA-BA-6871-01A	75	male	Dead	108	2.45111	high	not reported	4
TCGA-BA-6872-01A	47	male	Dead	384	0.73269	low	not reported	2
TCGA-BA-6873-01A	28	male	Alive	122	1.33414	low	stage iv	2
TCGA-BA-7269-01A	61	male	Alive	1273	3.33675	high	stage iii	2
TCGA-BA-A6D8-01A	59	male	Alive	850	3.79679	high	stage iv	4
TCGA-BA-A6DB-01A	24	female	Alive	216	1.43837	low	stage i	1
TCGA-BA-A6DD-01A	44	male	Dead	173	1.72494	high	stage iv	2
TCGA-BA-A6DE-01A	70	female	Alive	440	1.08568	low	stage ii	2
TCGA-BA-A6DG-01A	49	male	Dead	69	1.9233	high	not reported	3
TCGA-BA-A6DJ-01A	62	male	Dead	407	1.82239	high	stage iv	4
TCGA-BB-4224-01A	52	male	Alive	278	3.79055	high	stage iv	1
TCGA-BB-4225-01A	73	male	Alive	146	1.22577	low	not reported	4
TCGA-BB-4228-01A	50	male	Alive	559	0.657246	low	stage iii	2
TCGA-BB-8601-01A	84	male	Alive	624	1.42042	low	stage iii	4
TCGA-BB-A5HU-01A	47	male	Alive	782	1.55985	low	stage iv	1
TCGA-BB-A5HZ-01A	65	male	Alive	827	0.462591	low	stage iv	1
TCGA-BB-A6UO-01A	61	female	Dead	268	1.83757	high	stage iv	2
TCGA-C9-A47Z-01A	72	female	Dead	191	0.701342	low	stage iii	1
TCGA-C9-A480-01A	45	female	Alive	386	2.34486	high	stage iii	1
TCGA-CN-4725-01A	60	male	Alive	1157	0.973817	low	stage ii	1
TCGA-CN-4726-01A	68	male	Dead	142	0.627142	low	stage iv	2
TCGA-CN-4728-01A	56	male	Alive	1724	1.3085	low	stage iv	2
TCGA-CN-4729-01A	73	male	Alive	392	1.48924	low	stage iii	4
TCGA-CN-4730-01A	62	male	Alive	817	0.615737	low	stage iv	2
TCGA-CN-4731-01A	63	female	Dead	998	1.36245	low	stage iv	4
TCGA-CN-4733-01A	61	male	Alive	1586	0.684957	low	stage iii	1
TCGA-CN-4734-01A	70	male	Alive	1690	0.471118	low	stage ii	4
TCGA-CN-4736-01A	70	female	Dead	395	1.11489	low	not reported	4
TCGA-CN-4737-01A	19	male	Alive	625	1.85915	high	stage iv	1
TCGA-CN-4740-01A	79	female	Dead	839	0.724452	low	stage iv	4
TCGA-CN-4741-01A	75	male	Alive	2239	1.39139	low	stage iv	4
TCGA-CN-4742-01A	48	female	Dead	397	0.670717	low	stage iv	2
TCGA-CN-5358-01A	60	male	Dead	261	1.867	high	stage ii	4
TCGA-CN-5359-01A	59	male	Dead	377	1.72978	high	stage iv	2
TCGA-CN-5364-01A	55	male	Dead	493	2.36377	high	stage iv	2
TCGA-CN-5367-01A	60	female	Dead	352	1.17696	low	stage iv	4
TCGA-CN-5369-01A	90	female	Dead	1	1.13811	low	stage iv	2
TCGA-CN-5370-01A	78	male	Dead	259	1.02964	low	stage iii	4
TCGA-CN-5373-01A	55	female	Alive	1584	0.382953	low	stage i	4
TCGA-CN-6011-01A	57	male	Alive	933	1.92913	high	stage iv	4
TCGA-CN-6013-01A	56	male	Dead	727	2.25026	high	stage iv	1
TCGA-CN-6016-01A	64	male	Alive	1443	1.15352	low	stage iv	2
TCGA-CN-6017-01A	55	male	Dead	853	0.603099	low	stage iv	3
TCGA-CN-6018-01A	85	female	Dead	580	0.869597	low	stage iv	1
TCGA-CN-6019-01A	61	male	Alive	1038	1.02119	low	stage iv	4
TCGA-CN-6020-01A	58	male	Dead	205	2.44516	high	stage iii	2
TCGA-CN-6024-01A	66	male	Dead	337	2.4165	high	stage iv	2
TCGA-CN-6994-01A	67	male	Alive	1183	1.73653	high	stage iv	3
TCGA-CN-6995-01A	78	male	Dead	112	2.4874	high	stage iv	2
TCGA-CN-6996-01A	58	female	Dead	530	0.828353	low	stage iv	1
TCGA-CN-6998-01A	53	male	Dead	357	0.700911	low	stage iv	2
TCGA-CN-A498-01A	61	female	Dead	773	1.06481	low	stage iii	4
TCGA-CN-A49A-01A	60	male	Dead	526	2.91093	high	stage iv	1
TCGA-CN-A63V-01A	59	male	Alive	679	2.04906	high	stage iv	2
TCGA-CN-A642-01A	57	male	Dead	82	2.06586	high	stage iv	4
TCGA-CN-A6UY-01A	57	male	Alive	713	1.63493	high	stage iv	4
TCGA-CN-A6V6-01A	59	male	Alive	635	1.69669	high	stage iv	4
TCGA-CQ-5323-01A	82	male	Alive	1466	0.959448	low	stage i	3
TCGA-CQ-5324-01A	59	male	Alive	1593	0.704294	low	stage iii	4
TCGA-CQ-5325-01A	65	male	Dead	654	0.749207	low	stage i	4
TCGA-CQ-5326-01A	67	male	Dead	89	0.683141	low	stage iv	4
TCGA-CQ-5327-01A	61	female	Alive	1660	0.851969	low	stage iv	1
TCGA-CQ-5329-01A	46	female	Alive	2143	1.06171	low	stage ii	1
TCGA-CQ-5330-01A	69	female	Alive	1897	0.975465	low	stage iv	3
TCGA-CQ-5331-01A	73	female	Alive	1399	1.2615	low	not reported	3
TCGA-CQ-5332-01A	87	male	Dead	317	1.81734	high	stage iii	4
TCGA-CQ-5333-01A	74	male	Dead	341	1.69592	high	stage ii	3
TCGA-CQ-5334-01A	87	male	Dead	129	0.555619	low	stage iv	3
TCGA-CQ-6218-01A	52	female	Alive	1253	1.17668	low	stage iv	4
TCGA-CQ-6219-01A	50	female	Dead	479	2.58056	high	stage iv	2
TCGA-CQ-6220-01A	69	male	Dead	985	0.936745	low	stage iii	1
TCGA-CQ-6221-01A	79	male	Alive	1000	1.16331	low	not reported	3
TCGA-CQ-6222-01A	63	male	Alive	2016	1.2874	low	stage iv	3
TCGA-CQ-6223-01A	69	male	Alive	1428	0.968345	low	stage ii	3
TCGA-CQ-6224-01A	52	male	Alive	1721	0.81262	low	stage iv	4
TCGA-CQ-6225-01A	65	male	Dead	403	2.15383	high	stage iii	4
TCGA-CQ-6227-01A	77	male	Dead	129	1.88245	high	stage iv	3
TCGA-CQ-6228-01A	71	female	Dead	456	1.27496	low	stage iv	2
TCGA-CQ-6229-01A	61	male	Alive	1179	1.39168	low	stage ii	1
TCGA-CQ-7063-01A	59	female	Alive	2133	0.729295	low	stage i	3
TCGA-CQ-7065-01A	40	male	Alive	1628	1.38118	low	stage ii	1
TCGA-CQ-7068-01A	80	female	Alive	1309	2.18135	high	stage ii	1
TCGA-CQ-7069-01A	77	female	Alive	1274	1.34443	low	stage ii	1
TCGA-CQ-7071-01A	76	female	Alive	1311	0.740871	low	stage iii	1
TCGA-CQ-7072-01A	51	male	Alive	2359	3.40159	high	stage ii	2
TCGA-CQ-A4C6-01A	63	male	Alive	1353	1.29493	low	stage ii	4
TCGA-CQ-A4C7-01A	88	male	Dead	353	1.36571	low	stage iii	3
TCGA-CQ-A4C9-01A	56	male	Alive	707	2.50861	high	stage iii	2
TCGA-CQ-A4CB-01A	59	male	Alive	893	1.82427	high	stage iii	2
TCGA-CQ-A4CE-01A	76	female	Alive	897	2.24424	high	stage ii	1
TCGA-CQ-A4CG-01A	78	female	Dead	430	2.53565	high	stage iii	4
TCGA-CQ-A4CH-01A	58	male	Dead	379	3.36864	high	stage ii	1
TCGA-CQ-A4CI-01A	73	male	Alive	950	1.36982	low	stage iii	4
TCGA-CR-5250-01A	71	male	Alive	799	2.55583	high	not reported	2
TCGA-CR-6471-01A	58	male	Dead	1202	0.826312	low	stage iv	2
TCGA-CR-6472-01A	59	male	Alive	1050	1.90644	high	not reported	1
TCGA-CR-6477-01A	56	female	Alive	514	1.06536	low	not reported	3
TCGA-CR-6484-01A	67	female	Alive	354	1.44745	low	stage iv	1
TCGA-CR-6488-01A	68	female	Alive	379	1.47898	low	stage ii	1
TCGA-CR-6491-01A	60	male	Alive	693	1.43344	low	stage iv	2
TCGA-CR-6492-01A	78	male	Alive	479	1.26976	low	stage iii	2
TCGA-CR-6493-01A	69	male	Dead	282	2.22719	high	stage iv	3
TCGA-CR-7365-01A	60	male	Alive	1191	0.983277	low	stage iv	2
TCGA-CR-7367-01A	52	male	Alive	1440	1.08309	low	stage iv	2
TCGA-CR-7368-01A	54	male	Alive	1245	1.12851	low	stage iv	4
TCGA-CR-7369-01A	59	male	Dead	1090	0.93827	low	stage iv	2
TCGA-CR-7372-01A	45	male	Alive	759	0.989019	low	stage i	1
TCGA-CR-7373-01A	66	male	Alive	889	2.24385	high	stage iv	3
TCGA-CR-7376-01A	83	male	Alive	972	0.381706	low	stage iii	3
TCGA-CR-7377-01A	58	male	Dead	279	0.675837	low	stage iv	2
TCGA-CR-7379-01A	78	female	Alive	1036	1.54469	low	stage iv	3
TCGA-CR-7380-01A	58	male	Dead	606	0.495544	low	stage iv	1
TCGA-CR-7382-01A	49	male	Alive	796	1.64121	high	stage iv	1
TCGA-CR-7386-01A	69	male	Alive	1430	0.401776	low	stage iv	3
TCGA-CR-7390-01A	67	male	Alive	1508	1.22832	low	stage iv	2
TCGA-CR-7391-01A	36	female	Alive	913	0.528881	low	stage i	3
TCGA-CR-7392-01A	67	female	Alive	1425	0.92109	low	stage iv	3
TCGA-CR-7393-01A	26	male	Alive	993	0.270986	low	stage iii	1
TCGA-CR-7394-01A	70	male	Alive	1346	0.512655	low	stage iv	2
TCGA-CR-7395-01A	80	female	Alive	930	0.642063	low	stage ii	3
TCGA-CR-7397-01A	44	male	Alive	754	0.810001	low	stage iv	4
TCGA-CR-7401-01A	64	male	Alive	1077	0.780982	low	stage i	4
TCGA-CV-5436-01A	65	male	Dead	584	2.16041	high	stage iv	2
TCGA-CV-5439-01A	62	male	Dead	546	2.31647	high	stage iv	2
TCGA-CV-5442-01A	76	female	Alive	2327	0.959864	low	stage iv	4
TCGA-CV-5966-01A	63	female	Dead	545	3.85865	high	stage iv	4
TCGA-CV-5970-01A	59	male	Dead	406	0.685554	low	stage iv	4
TCGA-CV-5971-01A	60	male	Alive	701	1.80358	high	stage iv	2
TCGA-CV-5973-01A	62	female	Alive	2641	2.3512	high	stage iii	1
TCGA-CV-5976-01A	50	male	Alive	1478	2.86041	high	stage iv	4
TCGA-CV-5977-01A	66	male	Alive	1840	1.79427	high	stage iv	4
TCGA-CV-5979-01A	26	male	Alive	1315	2.13972	high	stage iv	1
TCGA-CV-6003-01A	50	female	Alive	1665	2.75883	high	stage iii	1
TCGA-CV-6433-01A	57	male	Alive	641	1.79699	high	stage ii	2
TCGA-CV-6436-01A	62	male	Alive	1899	0.973012	low	stage iv	3
TCGA-CV-6441-01A	60	male	Dead	292	2.92903	high	stage iii	4
TCGA-CV-6933-01A	53	male	Dead	2741	1.80655	high	stage iii	4
TCGA-CV-6934-01A	66	female	Dead	65	0.947512	low	stage iv	2
TCGA-CV-6936-01A	68	male	Dead	166	2.78393	high	stage iv	2
TCGA-CV-6937-01A	71	male	Dead	624	2.31399	high	stage ii	4
TCGA-CV-6938-01A	87	male	Dead	144	0.749058	low	stage ii	3
TCGA-CV-6939-01A	60	male	Dead	666	2.21043	high	stage iv	1
TCGA-CV-6940-01A	80	female	Dead	804	0.842595	low	stage iii	2
TCGA-CV-6941-01A	51	male	Dead	342	1.21278	low	stage iii	2
TCGA-CV-6942-01A	73	female	Alive	4282	0.856068	low	stage ii	1
TCGA-CV-6943-01A	74	male	Dead	602	0.574654	low	stage iii	3
TCGA-CV-6945-01A	41	male	Dead	366	2.10486	high	stage iv	2
TCGA-CV-6948-01A	79	female	Dead	1289	2.81463	high	stage iv	NA
TCGA-CV-6950-01A	64	male	Dead	459	0.968512	low	stage iv	4
TCGA-CV-6951-01A	57	male	Dead	915	1.64996	high	stage iv	4
TCGA-CV-6952-01A	65	female	Dead	185	1.13463	low	stage iv	4
TCGA-CV-6953-01A	80	female	Dead	1641	1.84065	high	stage iii	1
TCGA-CV-6954-01A	59	male	Dead	2002	1.4358	low	stage iv	3
TCGA-CV-6955-01A	74	female	Dead	334	1.21836	low	stage ii	1
TCGA-CV-6956-01A	67	male	Dead	217	1.27265	low	stage iii	2
TCGA-CV-6959-01A	48	male	Dead	256	1.05487	low	stage iii	1
TCGA-CV-6960-01A	49	male	Dead	862	1.58878	low	stage iii	4
TCGA-CV-6961-01A	61	male	Dead	76	1.07378	low	stage ii	4
TCGA-CV-7090-01A	39	male	Alive	5252	0.505526	low	stage ii	NA
TCGA-CV-7091-01A	54	male	Alive	3381	2.43054	high	stage i	4
TCGA-CV-7095-01A	87	female	Dead	572	0.306001	low	stage ii	3
TCGA-CV-7097-01A	53	male	Dead	385	0.641054	low	stage ii	4
TCGA-CV-7099-01A	85	female	Dead	243	1.45893	low	stage ii	3
TCGA-CV-7100-01A	66	male	Dead	274	0.802134	low	stage iii	3
TCGA-CV-7102-01A	76	female	Dead	56	0.829077	low	stage iv	4
TCGA-CV-7103-01A	49	male	Dead	1591	1.72189	high	stage iv	2
TCGA-CV-7104-01A	61	female	Dead	393	1.21946	low	stage iv	1
TCGA-CV-7178-01A	64	female	Dead	2166	1.32586	low	stage iv	3
TCGA-CV-7180-01A	34	male	Dead	327	1.34432	low	stage ii	3
TCGA-CV-7183-01A	53	male	Alive	3981	0.860263	low	stage ii	3
TCGA-CV-7235-01A	67	male	Alive	2347	0.98661	low	stage ii	3
TCGA-CV-7236-01A	77	female	Dead	144	0.630633	low	stage iv	NA
TCGA-CV-7238-01A	69	female	Alive	2727	2.32438	high	stage ii	1
TCGA-CV-7252-01A	62	female	Dead	151	1.76422	high	stage iv	1
TCGA-CV-7253-01A	58	male	Dead	361	1.68559	high	stage iv	NA
TCGA-CV-7254-01A	55	male	Dead	1459	1.95296	high	stage ii	4
TCGA-CV-7255-01A	32	female	Dead	64	1.05416	low	stage iv	1
TCGA-CV-7263-01A	64	male	Dead	560	1.28932	low	stage ii	3
TCGA-CV-7406-01A	49	male	Dead	1748	1.72568	high	stage ii	4
TCGA-CV-7407-01A	67	female	Dead	1081	2.25913	high	stage ii	1
TCGA-CV-7411-01A	64	female	Dead	2717	0.521973	low	stage iv	2
TCGA-CV-7413-01A	74	female	Dead	294	1.05966	low	stage ii	NA
TCGA-CV-7414-01A	78	male	Dead	14	1.15479	low	stage iv	3
TCGA-CV-7416-01A	29	female	Dead	763	1.80311	high	stage iv	1
TCGA-CV-7423-01A	65	male	Dead	3059	1.44803	low	stage ii	3
TCGA-CV-7425-01A	77	female	Dead	1718	0.510781	low	stage iii	1
TCGA-CV-7427-01A	73	female	Dead	4760	0.737719	low	stage ii	3
TCGA-CV-7428-01A	47	male	Dead	1671	0.75754	low	stage iv	2
TCGA-CV-7429-01A	55	male	Dead	107	1.81066	high	stage iv	4
TCGA-CV-7432-01A	79	male	Dead	2570	1.51122	low	stage ii	4
TCGA-CV-7434-01A	64	male	Dead	218	0.96013	low	stage iv	4
TCGA-CV-7435-01A	57	female	Dead	4680	1.5241	low	stage iv	2
TCGA-CV-7438-01A	87	female	Dead	194	2.31455	high	stage i	1
TCGA-CV-7446-01A	66	male	Dead	1093	2.04239	high	stage iv	2
TCGA-CV-7568-01A	48	female	Dead	927	1.64194	high	stage iv	4
TCGA-CV-A45O-01A	57	male	Alive	851	1.65664	high	not reported	3
TCGA-CV-A45P-01A	82	female	Alive	639	1.16381	low	stage i	1
TCGA-CV-A45Q-01A	69	female	Dead	5152	2.07486	high	not reported	3
TCGA-CV-A45R-01A	46	male	Alive	5480	1.64202	high	stage iii	4
TCGA-CV-A45T-01A	64	female	Dead	4856	1.92544	high	not reported	4
TCGA-CV-A45U-01A	59	male	Dead	1079	3.24585	high	stage iv	2
TCGA-CV-A45V-01A	87	female	Dead	32	2.59064	high	stage iv	1
TCGA-CV-A45X-01A	47	male	Dead	198	2.59674	high	stage iv	2
TCGA-CV-A463-01A	82	female	Dead	23	2.29006	high	stage iv	1
TCGA-CV-A464-01A	48	male	Alive	1722	0.999447	low	stage iii	4
TCGA-CV-A465-01A	24	male	Dead	215	1.45559	low	stage iii	1
TCGA-CV-A468-01A	42	male	Dead	464	2.57793	high	stage iv	2
TCGA-CV-A6JD-01A	82	female	Dead	182	2.60515	high	not reported	3
TCGA-CV-A6JE-01A	78	male	Alive	1075	3.10966	high	not reported	4
TCGA-CV-A6JM-01A	85	male	Dead	194	3.17421	high	not reported	1
TCGA-CV-A6JN-01A	53	male	Alive	906	1.4871	low	not reported	2
TCGA-CV-A6JT-01A	65	male	Alive	852	2.01684	high	stage ii	1
TCGA-CV-A6JU-01A	61	female	Alive	110	3.35313	high	stage iv	2
TCGA-CV-A6JY-01A	69	male	Alive	646	1.03799	low	stage iv	2
TCGA-CV-A6JZ-01A	68	male	Alive	714	1.46857	low	stage ii	2
TCGA-CV-A6K2-01A	79	male	Dead	317	2.9432	high	stage iv	3
TCGA-CX-7082-01A	82	male	Dead	11	1.82055	high	stage iv	4
TCGA-CX-7085-01A	77	female	Alive	321	1.55333	low	stage i	3
TCGA-CX-7086-01A	53	male	Alive	573	1.63274	high	stage iii	2
TCGA-CX-7219-01A	47	male	Alive	1045	0.992461	low	stage iv	2
TCGA-CX-A4AQ-01A	56	male	Alive	1555	2.65268	high	stage iv	4
TCGA-D6-6515-01A	82	female	Dead	403	0.880107	low	stage ii	1
TCGA-D6-6516-01A	69	male	Alive	773	0.755776	low	stage i	4
TCGA-D6-6823-01A	50	male	Alive	701	0.845739	low	stage ii	2
TCGA-D6-6825-01A	73	male	Alive	491	0.766298	low	stage i	4
TCGA-D6-6827-01A	55	female	Alive	568	0.496036	low	stage i	2
TCGA-D6-8569-01A	52	male	Alive	770	2.82687	high	stage ii	4
TCGA-D6-A4Z9-01A	59	male	Alive	539	2.42805	high	stage iv	3
TCGA-D6-A4ZB-01A	61	male	Alive	376	2.66375	high	stage iii	2
TCGA-D6-A6EM-01A	65	female	Alive	232	2.89752	high	stage iii	1
TCGA-D6-A6EN-01A	71	male	Alive	687	4.30123	high	stage iii	5
TCGA-D6-A6EO-01A	44	male	Alive	759	0.0966481	low	stage iv	5
TCGA-DQ-5624-01A	43	female	Alive	1778	1.4792	low	not reported	1
TCGA-DQ-5625-01A	52	female	Dead	1133	0.899445	low	not reported	2
TCGA-DQ-5630-01A	73	male	Alive	1030	1.29023	low	not reported	3
TCGA-DQ-5631-01A	52	male	Dead	548	1.97015	high	not reported	4
TCGA-DQ-7588-01A	66	male	Dead	427	1.13185	low	not reported	4
TCGA-DQ-7591-01A	62	male	Alive	622	1.74297	high	not reported	3
TCGA-DQ-7592-01A	57	male	Alive	1143	1.7313	high	not reported	2
TCGA-F7-8489-01A	48	male	Alive	658	1.69351	high	stage ii	2
TCGA-F7-A50G-01A	66	male	Alive	616	1.38445	low	stage iii	2
TCGA-F7-A50J-01A	67	female	Alive	947	1.99427	high	stage iii	4
TCGA-F7-A61S-01A	62	male	Alive	576	3.09853	high	stage iii	4
TCGA-F7-A61V-01A	54	male	Alive	759	1.20966	low	stage ii	2
TCGA-F7-A61W-01A	51	male	Alive	14	1.67958	high	stage iv	2
TCGA-F7-A620-01A	47	male	Alive	543	3.01152	high	stage iii	2
TCGA-F7-A624-01A	73	male	Alive	378	1.99282	high	stage ii	1
TCGA-H7-7774-01A	75	female	Alive	407	0.25647	low	stage iv	4
TCGA-H7-8501-01A	54	male	Alive	461	2.49131	high	stage iv	2
TCGA-H7-8502-01A	50	male	Alive	458	2.62744	high	stage iv	2
TCGA-H7-A6C4-01A	35	female	Dead	414	1.91589	high	stage iv	2
TCGA-HD-7831-01A	74	male	Alive	667	0.674175	low	stage iv	1
TCGA-HD-7832-01A	52	male	Alive	836	0.798964	low	stage iv	2
TCGA-HD-8224-01A	63	male	Dead	446	1.67457	high	stage iv	1
TCGA-HD-8314-01A	58	male	Alive	670	1.89812	high	stage iii	1
TCGA-HD-8634-01A	51	female	Dead	385	1.64728	high	stage i	2
TCGA-HD-8635-01A	61	female	Alive	695	1.60088	high	stage iii	2
TCGA-HD-A4C1-01A	41	female	Alive	11	1.93577	high	stage iv	1
TCGA-HD-A633-01A	74	male	Alive	421	2.83234	high	stage iv	1
TCGA-HD-A6HZ-01A	79	female	Alive	111	0.642098	low	stage iii	1
TCGA-HD-A6I0-01A	56	male	Alive	210	2.39693	high	stage iv	3
TCGA-HL-7533-01A	65	male	Alive	1057	1.24183	low	not reported	3
TCGA-IQ-7631-01A	60	female	Alive	1172	0.556336	low	stage ii	3
TCGA-IQ-7632-01A	68	female	Alive	441	0.698189	low	stage iv	3
TCGA-IQ-A61E-01A	55	female	Alive	1147	2.43734	high	stage iii	2
TCGA-IQ-A61G-01A	57	male	Alive	360	2.19728	high	stage iv	4
TCGA-IQ-A61H-01A	76	male	Alive	1138	2.15323	high	stage ii	4
TCGA-IQ-A61J-01A	54	male	Alive	1021	1.56537	low	stage iv	1
TCGA-IQ-A6SG-01A	61	female	Alive	579	2.74631	high	stage iii	1
TCGA-IQ-A6SH-01A	55	male	Alive	471	2.19212	high	stage iii	3
TCGA-KU-A66T-01A	53	female	Alive	552	3.22284	high	stage iv	1
TCGA-KU-A6H8-01A	41	male	Dead	327	1.65718	high	stage iv	2
TCGA-MT-A51X-01A	30	male	Alive	242	2.0781	high	stage iv	2
TCGA-MT-A67A-01A	85	female	Alive	914	1.95326	high	stage i	1
TCGA-MT-A67D-01A	55	male	Alive	56	1.38572	low	stage ii	2
TCGA-MT-A67F-01A	60	female	Alive	384	1.5445	low	stage iv	1
TCGA-MT-A7BN-01A	74	male	Alive	469	1.53388	low	stage iv	1
TCGA-MZ-A7D7-01A	51	male	Alive	547	2.02874	high	stage iv	2
TCGA-P3-A5QA-01A	41	male	Alive	2182	2.34582	high	stage i	1
TCGA-P3-A5QE-01A	49	male	Alive	1559	2.47528	high	stage iii	1
TCGA-P3-A5QF-01A	49	male	Dead	330	3.02255	high	stage iv	1
TCGA-P3-A6T0-01A	47	female	Alive	578	2.1476	high	stage iv	4
TCGA-P3-A6T2-01A	45	male	Alive	2298	1.82532	high	stage iv	1
TCGA-P3-A6T3-01A	49	male	Dead	577	2.40879	high	stage iv	1
TCGA-P3-A6T4-01A	54	male	Dead	62	2.34198	high	stage iv	2
TCGA-P3-A6T5-01A	79	female	Dead	882	2.19418	high	stage iv	3
TCGA-P3-A6T6-01A	53	male	Dead	395	0.806745	low	stage iv	1
TCGA-P3-A6T7-01A	55	male	Dead	487	1.54261	low	stage iv	2
TCGA-P3-A6T8-01A	54	male	Alive	400	2.43056	high	stage iv	2
TCGA-QK-A64Z-01A	79	female	Dead	641	2.14075	high	stage iv	1
TCGA-QK-A652-01A	60	male	Alive	645	1.74287	high	stage iii	1
TCGA-QK-A6IG-01A	69	male	Dead	222	2.76507	high	stage iii	4
TCGA-QK-A6IH-01A	65	female	Alive	653	1.89627	high	stage iv	1
TCGA-QK-A6II-01A	52	male	Dead	284	5.00771	high	stage iv	2
TCGA-QK-A6IJ-01A	71	male	Alive	387	2.75986	high	stage iii	4
TCGA-QK-A6VB-01A	66	male	Alive	641	1.6082	high	stage iv	4
TCGA-QK-A8Z7-01A	59	male	Alive	392	2.70273	high	stage iv	2
TCGA-QK-AA3K-01A	60	male	Alive	253	3.55054	high	stage iv	2
TCGA-RS-A6TO-01A	82	female	Dead	387	1.44892	low	stage iv	1
TCGA-T2-A6WX-01A	73	female	Dead	209	2.71921	high	not reported	1
TCGA-T2-A6WZ-01A	53	male	Dead	484	3.01348	high	not reported	2
TCGA-T2-A6X2-01A	82	male	Alive	987	3.30266	high	stage iii	3
TCGA-T3-A92N-01A	79	male	Dead	95	3.15395	high	stage iv	2
TCGA-UF-A719-01A	54	male	Alive	1663	0.946092	low	stage ii	2
TCGA-UF-A71A-01A	67	male	Dead	86	1.91428	high	stage iv	3
TCGA-UF-A71B-01A	50	male	Alive	1506	1.82299	high	stage iv	2
TCGA-UF-A71E-01A	63	male	Dead	1504	2.10435	high	stage iv	1
TCGA-UF-A7JA-01A	66	female	Alive	2265	2.65971	high	stage iv	2
TCGA-UF-A7JC-01A	42	male	Dead	546	3.01575	high	stage iv	2
TCGA-UF-A7JD-01A	71	male	Dead	739	2.43262	high	stage iv	2
TCGA-UF-A7JO-01A	79	female	Dead	631	2.00125	high	stage iv	1
TCGA-UF-A7JS-01A	59	male	Dead	680	3.08884	high	stage iv	2
TCGA-UF-A7JT-01A	72	female	Dead	993	1.6617	high	stage iv	1
TCGA-UP-A6WW-01A	58	male	Alive	518	2.47708	high	not reported	1
TCGA-WA-A7GZ-01A	58	male	Dead	625	2.24113	high	not reported	2
TCGA-WA-A7H4-01A	69	male	Alive	443	2.20016	high	stage ii	2

## Sheet: control_metadata
Clinical information from control samples
Sample_ID	Age	Gender	Status	Survival_time	HOTAIRM1	Tumor_stage	Tobacco_smoking_history
TCGA-CV-6933-11A	53	male	Dead	2741	0.125238	stage iii	4
TCGA-CV-6934-11A	66	female	Dead	65	2.61829	stage iv	2
TCGA-CV-6936-11A	68	male	Dead	166	1.00184	stage iv	2
TCGA-CV-6938-11A	87	male	Dead	144	1.43459	stage ii	3
TCGA-CV-6939-11A	60	male	Dead	666	0.508035	stage iv	1
TCGA-CV-6943-11A	74	male	Dead	602	0.0877091	stage iii	3
TCGA-CV-6955-11A	74	female	Dead	334	1.25212	stage ii	1
TCGA-CV-6956-11A	67	male	Dead	217	0.49565	stage iii	2
TCGA-CV-6959-11A	48	male	Dead	256	0.251515	stage iii	1
TCGA-CV-6960-11A	49	male	Dead	862	1.36568	stage iii	4
TCGA-CV-6961-11A	61	male	Dead	76	0.235754	stage ii	4
TCGA-CV-7091-11A	54	male	Alive	3381	0.747097	stage i	4
TCGA-CV-7097-11A	53	male	Dead	385	0.46091	stage ii	4
TCGA-CV-7103-11A	49	male	Dead	1591	0.410036	stage iv	2
TCGA-CV-7178-11A	64	female	Dead	2166	1.00004	stage iv	3
TCGA-CV-7183-11A	53	male	Alive	3981	1.91961	stage ii	3
TCGA-CV-7235-11A	67	male	Alive	2347	0.444468	stage ii	3
TCGA-CV-7238-11A	69	female	Alive	2727	0.512228	stage ii	1
TCGA-CV-7252-11A	62	female	Dead	151	0.164804	stage iv	1
TCGA-CV-7255-11A	32	female	Dead	64	0.207605	stage iv	1
TCGA-CV-7406-11A	49	male	Dead	1748	0.782422	stage ii	4
TCGA-CV-7416-11A	29	female	Dead	763	0.120431	stage iv	1
TCGA-CV-7423-11A	65	male	Dead	3059	1.04163	stage ii	3
TCGA-CV-7425-11A	77	female	Dead	1718	0.481334	stage iii	1
TCGA-CV-7432-11A	79	male	Dead	2570	0.329898	stage ii	4
TCGA-CV-7434-11A	64	male	Dead	218	0.408761	stage iv	4
TCGA-CV-7438-11A	87	female	Dead	194	0.794552	stage i	1
TCGA-H7-A6C4-11A	35	female	Dead	414	1.17329	stage iv	2
TCGA-HD-8635-11A	61	female	Alive	695	0.219716	stage iii	2
TCGA-HD-A6HZ-11A	79	female	Alive	111	0.408489	stage iii	1
TCGA-HD-A6I0-11A	56	male	Alive	210	1.77796	stage iv	3
TCGA-WA-A7GZ-11A	58	male	Dead	625	0.514296	not reported	2
